# Supplementary material for: Field data on Vegetation Structure and Effects of Human Use of the Dambos Ecosystem in Northern Mozambique
Source: Data Brief. 2019 Sep 12;26:104454. doi: 10.1016/j.dib.2019.104454 (PMC6811917; doi:10.1016/j.dib.2019.104454)
Supplement: Multimedia component 1 [file mmc1.xlsx]

## Sheet: woods tree
ID	dambo_number	transect_line	assess_direction_in_the_transect	family	species	local_name	dbh/D	height
1	1	1	left	Caesalpiniaceae	Burkea africana	Nkalatih	27.1	15.36
2	1	1	left	Caesalpiniaceae	Brachystegia boehmii	Ntchenga	16.8	11.4
3	1	1	left	Annonaceae	Artabotrys monteiroae	Bambacofi/Ndzolo	23.3	13.13
4	1	1	left	Annonaceae	Cleistochlamys kirkii		12.2	11.43
5	1	1	left	Caesalpiniaceae	Burkea africana	Nkalatih	6	3.7
6	1	1	left	Capparaceae	Maerua kirkii		27	17
7	1	1	right	Annonaceae	Artabotrys monteiroae	Bambacofi/Ndzolo	13.1	8.32
8	1	1	right	Combretaceae	Combretum psidioides	Nnepah/Ntomonih/Ntepela	27.4	15.99
9	1	1	right	Combretaceae	Combretum psidioides	Nnepah/Ntomonih/Ntepela	12.8	9.36
10	1	1	right	Capparaceae	Maerua kirkii		8.6	5.6
11	1	1	right	Euphorbiaceae	Pseudolachnostylis maprouneifolia	Nsolo	14.5	6.72
12	1	2	left	Myrtaceae	Syzygium cordatum	Nakayakaya/Ntepela	4.2	3.89
13	1	2	left	Myrtaceae	Syzygium cordatum	Nakayakaya/Ntepela	2.7	3.4
14	1	3	left	Myrtaceae	Syzygium cordatum	Nakayakaya/Ntepela	3.9	2.5
15	1	3	left	Myrtaceae	Syzygium cordatum	Nakayakaya/Ntepela	2.7	2
16	1	3	left	Myrtaceae	Syzygium cordatum	Nakayakaya/Ntepela	2.7	1.8
17	1	3	left	Annonaceae	Artabotrys monteiroae	Bambacofi/Ndzolo	16.5	8
18	1	3	left	Annonaceae	Artabotrys monteiroae	Bambacofi/Ndzolo	10	8.1
19	1	3	left	Annonaceae	Artabotrys monteiroae	Bambacofi/Ndzolo	12.5	8
20	1	3	left	Annonaceae	Artabotrys monteiroae	Bambacofi/Ndzolo	13.3	8.2
21	1	3	left	Annonaceae	Artabotrys monteiroae	Bambacofi/Ndzolo	17.4	8
22	1	3	left	Euphorbiaceae	Pseudolachnostylis maprouneifolia	Nsolo	2.5	2.5
23	1	3	left	Euphorbiaceae	Pseudolachnostylis maprouneifolia	Nsolo	1.9	2
24	1	3	left	Combretaceae	Combretum psidioides	Nnepah/Ntomonih/Ntepela	1.5	1.5
25	1	3	left	Annonaceae	Artabotrys monteiroae	Bambacofi/Ndzolo	10.9	10
26	1	3	left	Combretaceae	Combretum psidioides	Nnepah/Ntomonih/Ntepela	2.8	2
27	1	3	left	Combretaceae	Combretum psidioides	Nnepah/Ntomonih/Ntepela	2.4	2
28	1	3	right	Apocynaceae	Diplorhynchus condylocarpon	Ntomonih	10.8	8
29	1	3	right	Apocynaceae	Diplorhynchus condylocarpon	Ntomonih	8.1	8.1
30	1	3	right	Apocynaceae	Diplorhynchus condylocarpon	Ntomonih	2.3	8
31	1	3	right	Apocynaceae	Diplorhynchus condylocarpon	Ntomonih	10.8	8.8
32	1	3	right	Apocynaceae	Diplorhynchus condylocarpon	Ntomonih	4.5	3.5
33	1	3	right	Combretaceae	Combretum psidioides	Nnepah/Ntomonih/Ntepela	11.5	8.3
34	1	3	right	Apocynaceae	Diplorhynchus condylocarpon	Ntomonih	2.2	1.5
35	1	4	left	Euphorbiaceae	Pseudolachnostylis maprouneifolia	Nsolo	21.1	7.6
36	1	4	left	Combretaceae	Combretum psidioides	Nnepah/Ntomonih/Ntepela	9.4	8.6
37	1	4	left	Ebenaceae	Diospyros usambarensis	Nnatcholoveh	3.8	4.1
38	1	4	left	Ebenaceae	Diospyros usambarensis	Nnatcholoveh	6.2	6.6
39	1	4	left	Ebenaceae	Diospyros usambarensis	Nnatcholoveh	7.1	4.2
40	1	4	left	Sapotaceae	Manilkara mochisia	Nkakathukuh	7.4	4.12
41	1	4	right	Combretaceae	Terminalia mollis	Tchizuh	5.5	3.2
42	1	5	left	Myrtaceae	Syzygium cordatum	Nakayakaya/Ntepela	5.7	4.48
43	1	5	left	Myrtaceae	Syzygium cordatum	Nakayakaya/Ntepela	2	2.2
44	1	5	left	Myrtaceae	Syzygium cordatum	Nakayakaya/Ntepela	1.5	1.8
45	1	5	left	Myrtaceae	Syzygium cordatum	Nakayakaya/Ntepela	6.6	6.9
46	1	5	left	Myrtaceae	Syzygium cordatum	Nakayakaya/Ntepela	6	6.9
47	1	5	left	Myrtaceae	Syzygium cordatum	Nakayakaya/Ntepela	5.9	6.9
48	1	5	left	Myrtaceae	Syzygium cordatum	Nakayakaya/Ntepela	8.1	7.3
49	1	6	left	Myrtaceae	Syzygium cordatum	Nakayakaya/Ntepela	1.7	2
50	1	6	left	Myrtaceae	Syzygium cordatum	Nakayakaya/Ntepela	2.6	2.63
51	1	6	left	Myrtaceae	Syzygium cordatum	Nakayakaya/Ntepela	5.1	6.23
52	1	6	left	Myrtaceae	Syzygium cordatum	Nakayakaya/Ntepela	2.5	2.5
53	1	6	left	Myrtaceae	Syzygium cordatum	Nakayakaya/Ntepela	6.2	5.4
54	1	6	left	Myrtaceae	Syzygium cordatum	Nakayakaya/Ntepela	4.1	5.4
55	1	6	left	Myrtaceae	Syzygium cordatum	Nakayakaya/Ntepela	4.5	4
56	1	6	left	Myrtaceae	Syzygium cordatum	Nakayakaya/Ntepela	4	4.1
57	1	6	left	Myrtaceae	Syzygium cordatum	Nakayakaya/Ntepela	2	3.5
58	1	6	left	Myrtaceae	Syzygium cordatum	Nakayakaya/Ntepela	2.3	2
59	1	6	left	Myrtaceae	Syzygium cordatum	Nakayakaya/Ntepela	9.5	7.6
60	1	6	left	Myrtaceae	Syzygium cordatum	Nakayakaya/Ntepela	6.5	7.6
61	1	6	left	Myrtaceae	Syzygium cordatum	Nakayakaya/Ntepela	11.5	7.6
62	1	6	left	Myrtaceae	Syzygium cordatum	Nakayakaya/Ntepela	10.5	7.6
63	1	6	left	Myrtaceae	Syzygium cordatum	Nakayakaya/Ntepela	3.4	2.5
64	1	6	left	Myrtaceae	Syzygium cordatum	Nakayakaya/Ntepela	3.4	2.5
65	1	6	right	Myrtaceae	Syzygium cordatum	Nakayakaya/Ntepela	2	2.5
66	1	6	right	Myrtaceae	Syzygium cordatum	Nakayakaya/Ntepela	1.5	2.5
67	1	6	right	Myrtaceae	Syzygium cordatum	Nakayakaya/Ntepela	3.4	2
68	1	6	right	Myrtaceae	Syzygium cordatum	Nakayakaya/Ntepela	2	2
69	1	6	right	Rubiaceae	Lagynias lasiantha		10	3.6
70	1	6	right	Rubiaceae	Lagynias lasiantha		6.1	3.8
71	1	6	right	Annonaceae	Annona senegalensis	Muyebeh/Ntopetope/Nrepeh	6	3
72	1	6	right	Annonaceae	Annona senegalensis	Muyebeh/Ntopetope/Nrepeh	4	3
73	1	6	right	Annonaceae	Annona senegalensis	Muyebeh/Ntopetope/Nrepeh	4	3.2
74	1	7	left	Proteaceae	Protea nitida	Nrukhuriyeria	2.3	2
75	1	7	left	Proteaceae	Protea nitida	Nrukhuriyeria	2	2.2
76	1	7	left	Proteaceae	Protea nitida	Nrukhuriyeria	1.9	2.1
77	1	7	left	Proteaceae	Protea nitida	Nrukhuriyeria	2.1	2
78	1	7	left	Proteaceae	Protea nitida	Nrukhuriyeria	1.2	2
79	1	7	left	Proteaceae	Protea nitida	Nrukhuriyeria	1.5	2
80	1	7	left	Proteaceae	Protea nitida	Nrukhuriyeria	1.4	2
81	1	7	left	Proteaceae	Protea nitida	Nrukhuriyeria	1.3	2
82	1	7	left	Proteaceae	Protea nitida	Nrukhuriyeria	1.5	2
83	1	7	left	Proteaceae	Protea nitida	Nrukhuriyeria	1.3	2
84	1	7	left	Annonaceae	Annona senegalensis	Muyebeh/Ntopetope/Nrepeh	1.4	2.5
85	1	7	left	Annonaceae	Annona senegalensis	Muyebeh/Ntopetope/Nrepeh	2.4	2.5
86	1	7	left	Annonaceae	Annona senegalensis	Muyebeh/Ntopetope/Nrepeh	1.1	2
87	1	7	left	Annonaceae	Annona senegalensis	Muyebeh/Ntopetope/Nrepeh	1.2	2
88	1	7	left	Annonaceae	Annona senegalensis	Muyebeh/Ntopetope/Nrepeh	1.2	2.1
89	1	7	left	Annonaceae	Annona senegalensis	Muyebeh/Ntopetope/Nrepeh	1.5	4
90	1	7	left	Annonaceae	Annona senegalensis	Muyebeh/Ntopetope/Nrepeh	3.3	3.7
91	1	7	left	Annonaceae	Annona senegalensis	Muyebeh/Ntopetope/Nrepeh	1.4	4
92	1	7	left	Annonaceae	Annona senegalensis	Muyebeh/Ntopetope/Nrepeh	3	4
93	1	7	left	Annonaceae	Annona senegalensis	Muyebeh/Ntopetope/Nrepeh	3.3	4
94	1	7	left	Annonaceae	Annona senegalensis	Muyebeh/Ntopetope/Nrepeh	2.6	4
95	1	7	left	Annonaceae	Annona senegalensis	Muyebeh/Ntopetope/Nrepeh	3.2	4
96	1	7	left	Annonaceae	Annona senegalensis	Muyebeh/Ntopetope/Nrepeh	7.3	4
97	1	7	left	Annonaceae	Annona senegalensis	Muyebeh/Ntopetope/Nrepeh	4.8	4
98	1	7	left	Annonaceae	Annona senegalensis	Muyebeh/Ntopetope/Nrepeh	3	4
99	1	7	left	Annonaceae	Annona senegalensis	Muyebeh/Ntopetope/Nrepeh	3.7	4
100	1	7	left	Combretaceae	Combretum psidioides	Nnepah/Ntomonih/Ntepela	2	2.1
101	1	7	left	Annonaceae	Annona senegalensis	Muyebeh/Ntopetope/Nrepeh	1	3.5
102	1	7	left	Annonaceae	Annona senegalensis	Muyebeh/Ntopetope/Nrepeh	1.3	3.5
103	1	7	left	Annonaceae	Annona senegalensis	Muyebeh/Ntopetope/Nrepeh	1.4	3.5
104	1	7	left	Annonaceae	Annona senegalensis	Muyebeh/Ntopetope/Nrepeh	2.2	3.5
105	1	7	left	Annonaceae	Annona senegalensis	Muyebeh/Ntopetope/Nrepeh	1.7	3.5
106	1	7	left	Annonaceae	Annona senegalensis	Muyebeh/Ntopetope/Nrepeh	1.2	3.5
107	1	7	left	Annonaceae	Annona senegalensis	Muyebeh/Ntopetope/Nrepeh	3.7	4
108	1	7	left	Annonaceae	Annona senegalensis	Muyebeh/Ntopetope/Nrepeh	3	3.5
109	1	7	left	Combretaceae	Combretum psidioides	Nnepah/Ntomonih/Ntepela	2	1.9
110	1	7	left	Combretaceae	Combretum psidioides	Nnepah/Ntomonih/Ntepela	1.9	2
111	1	7	left	Apocynaceae	Diplorhynchus condylocarpon	Ntomonih	1.9	2
112	1	7	left	Combretaceae	Terminalia brachystemma		2	2.8
113	1	7	left	Combretaceae	Terminalia brachystemma		1.2	2.1
114	1	7	left	Euphorbiaceae	Pseudolachnostylis maprouneifolia	Nsolo	21.1	11.2
115	1	7	left	Combretaceae	Terminalia brachystemma		4.5	4.5
116	1	7	left	Combretaceae	Terminalia brachystemma		4	4.5
117	1	7	left	Combretaceae	Terminalia brachystemma		2.6	4
118	1	7	right	Fabaceae	Pterocarpus angolensis	Mtumbateh	2.4	3.5
119	1	7	right	Caesalpiniaceae	Brachystegia spiciformis	Ntchenga/Ndjomboh	1.2	2.3
120	1	7	right	Euphorbiaceae	Pseudolachnostylis maprouneifolia	Nsolo	16.2	9.62
121	1	7	right	Caesalpiniaceae	Brachystegia utilis	Ntchenga/Ndjombo	18.4	12.62
122	1	7	right	Rubiaceae	Keetia gueinzii	Nchawachawa/Ntava	6.3	4
123	1	7	right	Rubiaceae	Keetia gueinzii	Nchawachawa/Ntava	6.2	4.2
124	1	7	right	Caesalpiniaceae	Brachystegia spiciformis	Ntchenga/Ndjomboh	9	5.3
125	1	7	right	Caesalpiniaceae	Brachystegia spiciformis	Ntchenga/Ndjomboh	3.1	5.4
126	1	7	right	Caesalpiniaceae	Brachystegia spiciformis	Ntchenga/Ndjomboh	3.2	3.3
127	1	7	right	Caesalpiniaceae	Brachystegia utilis	Ntchenga/Ndjombo	13	9.5
128	1	7	right	Caesalpiniaceae	Brachystegia spiciformis	Ntchenga/Ndjomboh	1.5	2.3
129	1	7	right	Caesalpiniaceae	Brachystegia spiciformis	Ntchenga/Ndjomboh	2	2.2
130	1	7	right	Caesalpiniaceae	Brachystegia spiciformis	Ntchenga/Ndjomboh	1	1.8
131	1	7	right	Euphorbiaceae	Pseudolachnostylis maprouneifolia	Nsolo	11	7.9
132	1	7	right	Euphorbiaceae	Pseudolachnostylis maprouneifolia	Nsolo	12	8
133	1	7	right	Caesalpiniaceae	Brachystegia spiciformis	Ntchenga/Ndjomboh	10.1	9.3
134	1	7	right	Euphorbiaceae	Pseudolachnostylis maprouneifolia	Nsolo	2	2
135	1	7	right	Euphorbiaceae	Pseudolachnostylis maprouneifolia	Nsolo	2.5	2
136	1	7	right	Caesalpiniaceae	Brachystegia spiciformis	Ntchenga/Ndjomboh	1	2.5
137	1	7	right	Caesalpiniaceae	Brachystegia spiciformis	Ntchenga/Ndjomboh	1	2.3
138	1	7	right	Combretaceae	Combretum adenogonium	Cumbalium	4.4	2.9
139	1	7	right	Combretaceae	Combretum adenogonium	Cumbalium	3.9	2.9
140	1	7	right	Combretaceae	Combretum adenogonium	Cumbalium	3.8	3.1
141	1	7	right	Combretaceae	Combretum adenogonium	Cumbalium	6.7	3
142	1	7	right	Combretaceae	Combretum adenogonium	Cumbalium	10.1	4.8
143	1	7	right	Combretaceae	Combretum adenogonium	Cumbalium	11.8	6.5
144	1	7	right	Combretaceae	Combretum adenogonium	Cumbalium	3.4	8.3
145	1	7	right	Combretaceae	Combretum adenogonium	Cumbalium	4.8	6.9
146	1	7	right	Combretaceae	Combretum adenogonium	Cumbalium	4.5	4.7
147	1	7	right	Proteaceae	Protea nitida	Nrukhuriyeria	2	2.1
148	1	7	right	Proteaceae	Protea nitida	Nrukhuriyeria	1.1	2.1
149	1	7	right	Proteaceae	Protea nitida	Nrukhuriyeria	1.5	2.11
150	1	8	left	Annonaceae	Annona senegalensis	Muyebeh/Ntopetope/Nrepeh	1.5	2.11
151	1	8	left	Annonaceae	Annona senegalensis	Muyebeh/Ntopetope/Nrepeh	1.3	2.2
152	1	8	left	Annonaceae	Annona senegalensis	Muyebeh/Ntopetope/Nrepeh	1.1	2
153	1	8	left	Annonaceae	Annona senegalensis	Muyebeh/Ntopetope/Nrepeh	1.2	2
154	1	8	left	Annonaceae	Xylopia parviflora		1.4	2.3
155	1	8	left	Annonaceae	Xylopia parviflora		1.4	2.3
156	1	8	left	Apocynaceae	Diplorhynchus condylocarpon	Ntomonih	0.8	1.8
157	1	8	left	Annonaceae	Annona senegalensis	Muyebeh/Ntopetope/Nrepeh	2.4	3.2
158	1	8	left	Rubiaceae	Crossopteryx febrifuga	Nehanih	2.9	3.4
159	1	8	left	Rubiaceae	Crossopteryx febrifuga	Nehanih	14.3	18.6
160	1	8	left	Rubiaceae	Crossopteryx febrifuga	Nehanih	13.9	18.4
161	1	8	left	Rubiaceae	Crossopteryx febrifuga	Nehanih	4.2	7.3
162	1	8	left	Rubiaceae	Crossopteryx febrifuga	Nehanih	4.6	4.8
163	1	8	left	Flacourtiaceae	Flacourtia indica	Ntava	9.2	8.3
164	1	8	left	Flacourtiaceae	Flacourtia indica	Ntava	6.8	7.4
165	1	8	left	Flacourtiaceae	Flacourtia indica	Ntava	1.6	2.6
166	1	8	left	Flacourtiaceae	Flacourtia indica	Ntava	3	3
167	1	8	left	Flacourtiaceae	Flacourtia indica	Ntava	4.9	3.1
168	1	8	left	Proteaceae	Protea nitida	Nrukhuriyeria	1.5	3.3
169	1	8	left	Proteaceae	Protea nitida	Nrukhuriyeria	1.2	2.1
170	1	8	left	Proteaceae	Protea nitida	Nrukhuriyeria	0.9	1.3
171	1	8	left	Proteaceae	Protea nitida	Nrukhuriyeria	1.2	2.2
172	1	8	left	Proteaceae	Protea nitida	Nrukhuriyeria	1.1	1.1
173	1	8	left	Proteaceae	Protea nitida	Nrukhuriyeria	1.1	1
174	1	8	left	Proteaceae	Protea nitida	Nrukhuriyeria	1.3	4
175	1	8	left	Proteaceae	Protea nitida	Nrukhuriyeria	1.3	2.3
176	1	8	left	Proteaceae	Protea nitida	Nrukhuriyeria	1.2	2
177	1	8	left	Proteaceae	Protea nitida	Nrukhuriyeria	1	3.1
178	1	8	left	Proteaceae	Protea nitida	Nrukhuriyeria	1.3	2.7
179	1	8	left	Proteaceae	Protea nitida	Nrukhuriyeria	2.1	1.9
180	1	8	left	Proteaceae	Protea nitida	Nrukhuriyeria	1.7	0.9
181	1	8	left	Proteaceae	Protea nitida	Nrukhuriyeria	2.1	2.2
182	1	8	left	Proteaceae	Protea nitida	Nrukhuriyeria	1.2	2
183	1	8	left	Proteaceae	Protea nitida	Nrukhuriyeria	1.1	1.9
184	1	8	left	Proteaceae	Protea nitida	Nrukhuriyeria	1.4	2.5
185	1	8	left	Proteaceae	Protea nitida	Nrukhuriyeria	1.2	2
186	1	8	left	Proteaceae	Protea nitida	Nrukhuriyeria	1.3	2.1
187	1	8	left	Proteaceae	Protea nitida	Nrukhuriyeria	0.9	1.8
188	1	8	left	Proteaceae	Protea nitida	Nrukhuriyeria	1	0.9
189	1	8	left	Proteaceae	Protea nitida	Nrukhuriyeria	1.7	1.9
190	1	8	left	Proteaceae	Protea nitida	Nrukhuriyeria	1.4	2
191	1	8	left	Proteaceae	Protea nitida	Nrukhuriyeria	3.6	4.1
192	1	8	left	Proteaceae	Protea nitida	Nrukhuriyeria	1.4	2.1
193	1	8	left	Proteaceae	Protea nitida	Nrukhuriyeria	1.2	2
194	1	8	left	Proteaceae	Protea nitida	Nrukhuriyeria	1.4	2.2
195	1	8	left	Proteaceae	Protea nitida	Nrukhuriyeria	1	1.8
196	1	8	left	Proteaceae	Protea nitida	Nrukhuriyeria	1.4	2
197	1	8	left	Proteaceae	Protea nitida	Nrukhuriyeria	1	1.7
198	1	8	left	Proteaceae	Protea nitida	Nrukhuriyeria	1.4	1.9
199	1	8	left	Proteaceae	Protea nitida	Nrukhuriyeria	0.9	1.3
200	1	8	left	Proteaceae	Protea nitida	Nrukhuriyeria	0.9	1.2
201	1	8	left	Proteaceae	Protea nitida	Nrukhuriyeria	1.4	2
202	1	8	left	Proteaceae	Protea nitida	Nrukhuriyeria	1.9	2.1
203	1	8	left	Proteaceae	Protea nitida	Nrukhuriyeria	0.7	1.33
204	1	8	left	Proteaceae	Protea nitida	Nrukhuriyeria	0.6	1.21
205	1	8	left	Proteaceae	Protea nitida	Nrukhuriyeria	1.7	2.7
206	1	8	left	Proteaceae	Protea nitida	Nrukhuriyeria	1.6	2.7
207	1	8	left	Proteaceae	Protea nitida	Nrukhuriyeria	1.2	2.7
208	1	8	left	Proteaceae	Protea nitida	Nrukhuriyeria	1.5	2.7
209	1	8	left	Proteaceae	Protea nitida	Nrukhuriyeria	1	2.4
210	1	8	left	Proteaceae	Protea nitida	Nrukhuriyeria	3	2.6
211	1	8	left	Proteaceae	Protea nitida	Nrukhuriyeria	2.2	2.3
212	1	8	left	Proteaceae	Protea nitida	Nrukhuriyeria	2.7	2.61
213	1	8	left	Proteaceae	Protea nitida	Nrukhuriyeria	2.9	3.54
214	1	8	left	Proteaceae	Protea nitida	Nrukhuriyeria	3.7	3.5
215	1	8	left	Proteaceae	Protea nitida	Nrukhuriyeria	1.7	3.6
216	1	8	left	Proteaceae	Protea nitida	Nrukhuriyeria	0.9	2
217	1	8	left	Proteaceae	Protea nitida	Nrukhuriyeria	1	2
218	1	8	left	Myrtaceae	SYzygium guineense	Nakayakaya	4.4	5.4
219	1	8	left	Myrtaceae	SYzygium guineense	Nakayakaya	1.5	3
220	1	8	left	Myrtaceae	SYzygium guineense	Nakayakaya	4.6	5.3
221	1	8	left	Myrtaceae	SYzygium guineense	Nakayakaya	4.3	5.2
222	1	8	left	Myrtaceae	SYzygium guineense	Nakayakaya	6.6	5.6
223	1	8	left	Myrtaceae	SYzygium guineense	Nakayakaya	7	10.6
224	1	8	left	Myrtaceae	SYzygium guineense	Nakayakaya	3.1	5.1
225	1	8	left	Myrtaceae	SYzygium guineense	Nakayakaya	1.5	4.5
226	1	8	left	Myrtaceae	SYzygium guineense	Nakayakaya	3.5	4.5
227	1	8	left	Myrtaceae	SYzygium guineense	Nakayakaya	4.6	3.9
228	1	8	left	Myrtaceae	SYzygium guineense	Nakayakaya	4.7	4.2
229	1	8	left	Myrtaceae	SYzygium guineense	Nakayakaya	3.4	3.3
230	1	8	left	Myrtaceae	SYzygium guineense	Nakayakaya	4.4	5.2
231	1	8	left	Myrtaceae	SYzygium guineense	Nakayakaya	22.7	12.83
232	1	8	left	Myrtaceae	SYzygium guineense	Nakayakaya	2	2.3
233	1	8	left	Myrtaceae	SYzygium guineense	Nakayakaya	1.5	2.3
234	1	8	left	Annonaceae	Annona senegalensis	Muyebeh/Ntopetope/Nrepeh	3.4	4.7
235	1	8	left	Annonaceae	Annona senegalensis	Muyebeh/Ntopetope/Nrepeh	2.2	3.9
236	1	8	left	Annonaceae	Annona senegalensis	Muyebeh/Ntopetope/Nrepeh	2	2.7
237	1	8	left	Annonaceae	Annona senegalensis	Muyebeh/Ntopetope/Nrepeh	4.2	2.5
238	1	8	left	Annonaceae	Annona senegalensis	Muyebeh/Ntopetope/Nrepeh	2.6	3.1
239	1	8	left	Annonaceae	Annona senegalensis	Muyebeh/Ntopetope/Nrepeh	6	2.7
240	1	8	left	Annonaceae	Annona senegalensis	Muyebeh/Ntopetope/Nrepeh	2.1	3.2
241	1	8	left	Annonaceae	Annona senegalensis	Muyebeh/Ntopetope/Nrepeh	2	2
242	1	8	left	Proteaceae	Protea nitida	Nrukhuriyeria	1.4	2
243	1	8	left	Proteaceae	Protea nitida	Nrukhuriyeria	1	1.9
244	1	8	left	Proteaceae	Protea nitida	Nrukhuriyeria	0.7	1
245	1	8	left	Proteaceae	Protea nitida	Nrukhuriyeria	1	1
246	1	8	left	Proteaceae	Protea nitida	Nrukhuriyeria	1	1
247	1	8	left	Proteaceae	Protea nitida	Nrukhuriyeria	1.5	2.5
248	1	8	left	Proteaceae	Protea nitida	Nrukhuriyeria	1.6	2.2
249	1	8	left	Proteaceae	Protea nitida	Nrukhuriyeria	1.7	2
250	1	8	left	Proteaceae	Protea nitida	Nrukhuriyeria	1.5	1.8
251	1	8	left	Proteaceae	Protea nitida	Nrukhuriyeria	1.3	1.7
252	1	8	left	Proteaceae	Protea nitida	Nrukhuriyeria	0.9	1.1
253	1	8	left	Proteaceae	Protea nitida	Nrukhuriyeria	1	1
254	1	8	left	Proteaceae	Protea nitida	Nrukhuriyeria	0.5	1.3
255	1	8	left	Proteaceae	Protea nitida	Nrukhuriyeria	1.9	2
256	1	8	left	Proteaceae	Protea nitida	Nrukhuriyeria	1.1	1.9
257	1	8	left	Proteaceae	Protea nitida	Nrukhuriyeria	1	1.7
258	1	8	left	Proteaceae	Protea nitida	Nrukhuriyeria	1	1.3
259	1	8	left	Proteaceae	Protea nitida	Nrukhuriyeria	1.22	1.1
260	1	8	left	Proteaceae	Protea nitida	Nrukhuriyeria	1.1	1
261	1	8	right	Combretaceae	Combretum psidioides	Nnepah/Ntomonih/Ntepela	1.8	2.3
262	1	8	right	Sapotaceae	Manilkara mochisia	Nkakathukuh	2.3	3
263	1	8	right	Apocynaceae	Diplorhynchus condylocarpon	Ntomonih	0.9	1.1
264	1	8	right	Apocynaceae	Diplorhynchus condylocarpon	Ntomonih	1.4	1.9
265	1	8	right	Apocynaceae	Diplorhynchus condylocarpon	Ntomonih	1	1.9
266	1	8	right	Sapotaceae	Manilkara mochisia	Nkakathukuh	1.6	4.1
267	1	8	right	Sapotaceae	Manilkara mochisia	Nkakathukuh	3.1	4.3
268	1	8	right	Sapotaceae	Manilkara mochisia	Nkakathukuh	2.5	3.5
269	1	8	right	Sapotaceae	Manilkara mochisia	Nkakathukuh	1.5	3.3
270	1	8	right	Sapotaceae	Manilkara mochisia	Nkakathukuh	1.8	3.1
271	1	8	right	Sapotaceae	Manilkara mochisia	Nkakathukuh	2	3.2
272	1	8	right	Sapotaceae	Manilkara mochisia	Nkakathukuh	2	2
273	1	8	right	Sapotaceae	Manilkara mochisia	Nkakathukuh	1.5	2.6
274	1	8	right	Sapotaceae	Manilkara mochisia	Nkakathukuh	1.6	3.3
275	1	8	right	Sapotaceae	Manilkara mochisia	Nkakathukuh	1.1	2.3
276	1	8	right	Annonaceae	Annona senegalensis	Muyebeh/Ntopetope/Nrepeh	2.2	4.1
277	1	8	right	Annonaceae	Annona senegalensis	Muyebeh/Ntopetope/Nrepeh	3.5	4.3
278	1	8	right	Annonaceae	Annona senegalensis	Muyebeh/Ntopetope/Nrepeh	2.2	3.7
279	1	8	right	Annonaceae	Annona senegalensis	Muyebeh/Ntopetope/Nrepeh	2.2	2.5
280	1	8	right	Annonaceae	Annona senegalensis	Muyebeh/Ntopetope/Nrepeh	1.4	3
281	1	8	right	Annonaceae	Annona senegalensis	Muyebeh/Ntopetope/Nrepeh	1.4	3.1
282	1	8	right	Sapotaceae	Manilkara mochisia	Nkakathukuh	1.6	2.7
283	1	8	right	Annonaceae	Annona senegalensis	Muyebeh/Ntopetope/Nrepeh	2.3	3.9
284	1	8	right	Annonaceae	Annona senegalensis	Muyebeh/Ntopetope/Nrepeh	2.6	4.1
285	1	8	right	Capparaceae	Maerua kirkii		2.3	4.6
286	1	8	right	Capparaceae	Maerua kirkii		5.2	4.9
287	1	8	right	Combretaceae	Combretum psidioides	Nnepah/Ntomonih/Ntepela	1.4	2.6
288	1	8	right	Euphorbiaceae	Pseudolachnostylis maprouneifolia	Nsolo	6.5	8.1
289	1	8	right	Euphorbiaceae	Pseudolachnostylis maprouneifolia	Nsolo	2.5	6.1
290	1	8	right	Euphorbiaceae	Pseudolachnostylis maprouneifolia	Nsolo	5.5	6
291	1	8	right	Euphorbiaceae	Pseudolachnostylis maprouneifolia	Nsolo	4.7	5.7
292	1	8	right	Euphorbiaceae	Pseudolachnostylis maprouneifolia	Nsolo	6.2	3.9
293	1	8	right	Euphorbiaceae	Pseudolachnostylis maprouneifolia	Nsolo	3.6	4.2
294	1	8	right	Euphorbiaceae	Pseudolachnostylis maprouneifolia	Nsolo	1.6	3.5
295	1	8	right	Euphorbiaceae	Pseudolachnostylis maprouneifolia	Nsolo	4.4	3.3
296	1	8	right	Combretaceae	Combretum adenogonium	Cumbalium	6.1	5.7
297	1	8	right	Combretaceae	Combretum adenogonium	Cumbalium	3.4	3.5
298	1	8	right	Combretaceae	Combretum adenogonium	Cumbalium	4.2	5.2
299	1	8	right	Combretaceae	Combretum adenogonium	Cumbalium	3.1	3.7
300	1	8	right	Combretaceae	Combretum adenogonium	Cumbalium	1.9	3.51
301	1	8	right	Combretaceae	Combretum adenogonium	Cumbalium	1.6	3.5
302	1	8	right	Combretaceae	Combretum psidioides	Nnepah/Ntomonih/Ntepela	2.4	4
303	1	8	right	Combretaceae	Combretum psidioides	Nnepah/Ntomonih/Ntepela	2	4.2
304	1	8	right	Proteaceae	Protea nitida	Nrukhuriyeria	4.2	5.2
305	1	8	right	Proteaceae	Protea nitida	Nrukhuriyeria	2.7	4.6
306	1	8	right	Proteaceae	Protea nitida	Nrukhuriyeria	1.7	4.6
307	1	8	right	Proteaceae	Protea nitida	Nrukhuriyeria	2.1	4.2
308	1	8	right	Annonaceae	Annona senegalensis	Muyebeh/Ntopetope/Nrepeh	0.9	2
309	1	8	right	Proteaceae	Protea nitida	Nrukhuriyeria	1.2	1.8
310	1	8	right	Annonaceae	Annona senegalensis	Muyebeh/Ntopetope/Nrepeh	2	4.2
311	1	8	right	Annonaceae	Annona senegalensis	Muyebeh/Ntopetope/Nrepeh	2.2	4.2
312	1	8	right	Annonaceae	Annona senegalensis	Muyebeh/Ntopetope/Nrepeh	3.1	4
313	1	8	right	Proteaceae	Protea nitida	Nrukhuriyeria	3	5.1
314	1	8	right	Proteaceae	Protea nitida	Nrukhuriyeria	2.5	4.8
315	1	8	right	Proteaceae	Protea nitida	Nrukhuriyeria	2.5	3.9
316	1	8	right	Proteaceae	Protea nitida	Nrukhuriyeria	4.2	5.1
317	1	8	right	Proteaceae	Protea nitida	Nrukhuriyeria	4.2	5.3
318	1	8	right	Proteaceae	Protea nitida	Nrukhuriyeria	3	5.1
319	1	8	right	Proteaceae	Protea nitida	Nrukhuriyeria	5.7	5.3
320	1	8	right	Myrtaceae	SYzygium guineense	Nakayakaya	12.5	5.8
321	1	8	right	Myrtaceae	SYzygium guineense	Nakayakaya	14.52	5.9
322	1	8	right	Myrtaceae	SYzygium guineense	Nakayakaya	7	6.1
323	1	8	right	Myrtaceae	SYzygium guineense	Nakayakaya	10	4.3
324	1	8	right	Myrtaceae	SYzygium guineense	Nakayakaya	1.5	3.2
325	1	8	right	Myrtaceae	SYzygium guineense	Nakayakaya	1.6	3.1
326	1	8	right	Myrtaceae	SYzygium guineense	Nakayakaya	1.5	4.1
327	1	8	right	Chrysobalanaceae	Parinari curatellifolia	Kakatucoh	1.3	2
328	1	8	right	Chrysobalanaceae	Parinari curatellifolia	Kakatucoh	1.2	2
329	1	8	right	Chrysobalanaceae	Parinari curatellifolia	Kakatucoh	1	2
330	1	8	right	Chrysobalanaceae	Parinari curatellifolia	Kakatucoh	1	2
331	1	9	left	Annonaceae	Annona senegalensis	Muyebeh/Ntopetope/Nrepeh	2	2.1
332	1	9	left	Annonaceae	Annona senegalensis	Muyebeh/Ntopetope/Nrepeh	2	2.3
333	1	9	left	Annonaceae	Annona senegalensis	Muyebeh/Ntopetope/Nrepeh	5	5.4
334	1	9	left	Annonaceae	Annona senegalensis	Muyebeh/Ntopetope/Nrepeh	8.6	5.2
335	1	9	left	Annonaceae	Annona senegalensis	Muyebeh/Ntopetope/Nrepeh	4.5	5.6
336	1	9	left	Annonaceae	Annona senegalensis	Muyebeh/Ntopetope/Nrepeh	4.9	5.3
337	1	9	left	Annonaceae	Annona senegalensis	Muyebeh/Ntopetope/Nrepeh	2	2.3
338	1	9	left	Annonaceae	Annona senegalensis	Muyebeh/Ntopetope/Nrepeh	2	2.1
339	1	9	left	Rubiaceae	Crossopteryx febrifuga	Nehanih	6.7	3.2
340	1	9	left	Annonaceae	Annona senegalensis	Muyebeh/Ntopetope/Nrepeh	1.9	2.3
341	1	9	left	Annonaceae	Annona senegalensis	Muyebeh/Ntopetope/Nrepeh	2.1	2.1
342	1	9	left	Annonaceae	Annona senegalensis	Muyebeh/Ntopetope/Nrepeh	8	7.4
343	1	9	left	Annonaceae	Annona senegalensis	Muyebeh/Ntopetope/Nrepeh	3.1	2.1
344	1	9	left	Caesalpiniaceae	Piliostigma thonningii	Mussekesse	5	5.2
345	1	9	left	Caesalpiniaceae	Piliostigma thonningii	Mussekesse	5	3.5
346	1	9	left	Fabaceae	Piliostigma thonningii	Mussekesse	2.2	3.5
347	1	9	left	Lamiaceae	Vitex doniana	Totobih	2.3	4
348	1	9	left	Lamiaceae	Vitex doniana	Totobih	2.1	3.6
349	1	9	left	Lamiaceae	Vitex doniana	Totobih	2.1	2.1
350	1	9	left	Lamiaceae	Vitex doniana	Totobih	3.1	2.5
351	1	9	left	Lamiaceae	Vitex doniana	Totobih	2.9	3.2
352	1	9	left	Lamiaceae	Vitex doniana	Totobih	3.2	3.1
353	1	9	left	Myrtaceae	SYzygium guineense	Nakayakaya	1.4	3.4
354	1	9	left	Proteaceae	Protea nitida	Nrukhuriyeria	4.8	5.1
355	1	9	left	Proteaceae	Protea nitida	Nrukhuriyeria	4.7	5.4
356	1	9	left	Proteaceae	Protea nitida	Nrukhuriyeria	3.1	4.9
357	1	9	left	Proteaceae	Protea nitida	Nrukhuriyeria	2.7	2
358	1	9	left	Proteaceae	Protea nitida	Nrukhuriyeria	1.5	2.1
359	1	9	left	Proteaceae	Protea nitida	Nrukhuriyeria	4.1	4
360	1	9	left	Proteaceae	Protea nitida	Nrukhuriyeria	3	4.2
361	1	9	left	Proteaceae	Protea nitida	Nrukhuriyeria	3.7	3.7
362	1	9	left	Proteaceae	Protea nitida	Nrukhuriyeria	3.3	4
363	1	9	left	Myrtaceae	SYzygium guineense	Nakayakaya	39.5	19
364	1	9	left	Myrtaceae	SYzygium guineense	Nakayakaya	22	16.7
365	1	9	left	Myrtaceae	SYzygium guineense	Nakayakaya	31.2	11.3
366	1	9	left	Myrtaceae	SYzygium guineense	Nakayakaya	31	12.42
367	1	9	left	Myrtaceae	SYzygium guineense	Nakayakaya	33.7	13.41
368	1	9	left	Myrtaceae	SYzygium guineense	Nakayakaya	28	14.11
369	1	9	left	Myrtaceae	SYzygium guineense	Nakayakaya	29	15.21
370	1	9	left	Annonaceae	Annona senegalensis	Muyebeh/Ntopetope/Nrepeh	14	9.32
371	1	9	left	Proteaceae	Protea nitida	Nrukhuriyeria	3.4	2.5
372	1	9	left	Proteaceae	Protea nitida	Nrukhuriyeria	3.4	3.1
373	1	9	left	Proteaceae	Protea nitida	Nrukhuriyeria	1.7	2.3
374	1	9	left	Proteaceae	Protea nitida	Nrukhuriyeria	2.9	4
375	1	9	left	Proteaceae	Protea nitida	Nrukhuriyeria	2.1	4.1
376	1	9	left	Proteaceae	Protea nitida	Nrukhuriyeria	2.2	4.95
377	1	9	left	Proteaceae	Protea nitida	Nrukhuriyeria	2.1	5.4
378	1	9	left	Proteaceae	Protea nitida	Nrukhuriyeria	5.6	6.1
379	1	9	left	Proteaceae	Protea nitida	Nrukhuriyeria	3.1	5.4
380	1	9	left	Proteaceae	Protea nitida	Nrukhuriyeria	7.1	5.4
381	1	9	left	Proteaceae	Protea nitida	Nrukhuriyeria	3.7	5.4
382	1	9	left	Proteaceae	Protea nitida	Nrukhuriyeria	2.9	4.1
383	1	9	left	Proteaceae	Protea nitida	Nrukhuriyeria	6.1	4.1
384	1	9	left	Proteaceae	Protea nitida	Nrukhuriyeria	5.5	5.25
385	1	9	left	Proteaceae	Protea nitida	Nrukhuriyeria	5.7	5.3
386	1	9	left	Proteaceae	Protea nitida	Nrukhuriyeria	4	6.1
387	1	9	left	Proteaceae	Protea nitida	Nrukhuriyeria	4.3	6.1
388	1	9	left	Proteaceae	Protea nitida	Nrukhuriyeria	4.2	6.1
389	1	9	left	Proteaceae	Protea nitida	Nrukhuriyeria	2.9	3.2
390	1	9	left	Proteaceae	Protea nitida	Nrukhuriyeria	2	3.2
391	1	9	left	Proteaceae	Protea nitida	Nrukhuriyeria	2.6	3.2
392	1	9	left	Proteaceae	Protea nitida	Nrukhuriyeria	4	5.2
393	1	9	left	Proteaceae	Protea nitida	Nrukhuriyeria	2	3.1
394	1	9	left	Proteaceae	Protea nitida	Nrukhuriyeria	2.3	3.1
395	1	9	left	Myrtaceae	SYzygium guineense	Nakayakaya	34	18
396	1	9	left	Myrtaceae	SYzygium guineense	Nakayakaya	33.7	18
397	1	9	left	Myrtaceae	SYzygium guineense	Nakayakaya	32.3	18
398	1	9	left	Myrtaceae	SYzygium guineense	Nakayakaya	29.7	18
399	1	9	left	Annonaceae	Annona senegalensis	Muyebeh/Ntopetope/Nrepeh	4.7	5
400	1	9	left	Annonaceae	Annona senegalensis	Muyebeh/Ntopetope/Nrepeh	3.3	3
401	1	9	left	Annonaceae	Annona senegalensis	Muyebeh/Ntopetope/Nrepeh	2.4	3
402	1	9	left	Annonaceae	Annona senegalensis	Muyebeh/Ntopetope/Nrepeh	4	4.2
403	1	9	left	Annonaceae	Annona senegalensis	Muyebeh/Ntopetope/Nrepeh	1.9	3.1
404	1	9	left	Myrtaceae	SYzygium guineense	Nakayakaya	33.4	14
405	1	9	right	Proteaceae	Protea nitida	Nrukhuriyeria	1.4	1.7
406	1	9	right	Annonaceae	Annona senegalensis	Muyebeh/Ntopetope/Nrepeh	5.4	1.7
407	1	9	right	Myrtaceae	Syzygium cordatum	Nakayakaya/Ntepela	32.7	17.25
408	1	9	right	Myrtaceae	Syzygium cordatum	Nakayakaya/Ntepela	1	5
409	1	9	right	Myrtaceae	Syzygium cordatum	Nakayakaya/Ntepela	2.8	5
410	1	9	right	Annonaceae	Annona senegalensis	Muyebeh/Ntopetope/Nrepeh	3.2	4
411	1	9	right	Annonaceae	Annona senegalensis	Muyebeh/Ntopetope/Nrepeh	4.1	5.6
412	1	9	right	Myrtaceae	SYzygium guineense	Nakayakaya	3	4.7
413	1	9	right	Myrtaceae	SYzygium guineense	Nakayakaya	4.2	3.7
414	1	9	right	Myrtaceae	SYzygium guineense	Nakayakaya	2.1	3.7
415	1	9	right	Myrtaceae	SYzygium guineense	Nakayakaya	26.4	16
416	1	9	right	Caesalpiniaceae	Brachystegia utilis	Ntchenga/Ndjombo	2.1	2.5
417	1	9	right	Caesalpiniaceae	Brachystegia utilis	Ntchenga/Ndjombo	2.5	2.5
418	1	9	right	Combretaceae	Combretum psidioides	Nnepah/Ntomonih/Ntepela	12.6	11.7
419	1	9	right	Combretaceae	Combretum psidioides	Nnepah/Ntomonih/Ntepela	7.4	9.25
420	1	9	right	Myrtaceae	Syzygium cordatum	Nakayakaya/Ntepela	6.3	6.7
421	1	9	right	Myrtaceae	Syzygium cordatum	Nakayakaya/Ntepela	3.3	6.4
422	1	9	right	Myrtaceae	Syzygium cordatum	Nakayakaya/Ntepela	8.2	7.4
423	1	9	right	Myrtaceae	Syzygium cordatum	Nakayakaya/Ntepela	4	7.6
424	1	9	right	Myrtaceae	Syzygium cordatum	Nakayakaya/Ntepela	4	5.4
425	1	9	right	Myrtaceae	Syzygium cordatum	Nakayakaya/Ntepela	8.1	4.1
426	1	9	right	Myrtaceae	Syzygium cordatum	Nakayakaya/Ntepela	10.4	4.2
427	1	9	right	Myrtaceae	Syzygium cordatum	Nakayakaya/Ntepela	7	6.3
428	1	9	right	Myrtaceae	Syzygium cordatum	Nakayakaya/Ntepela	4.1	5.2
429	1	9	right	Myrtaceae	Syzygium cordatum	Nakayakaya/Ntepela	5.3	5.2
430	1	9	right	Myrtaceae	Syzygium cordatum	Nakayakaya/Ntepela	5.3	5.2
431	1	9	right	Myrtaceae	Syzygium cordatum	Nakayakaya/Ntepela	7.5	5.2
432	1	9	right	Caesalpiniaceae	Brachystegia spiciformis	Ntchenga/Ndjomboh	3.4	4.5
433	1	9	right	Caesalpiniaceae	Brachystegia spiciformis	Ntchenga/Ndjomboh	3.6	5
434	1	9	right	Caesalpiniaceae	Brachystegia spiciformis	Ntchenga/Ndjomboh	2	3
435	1	9	right	Caesalpiniaceae	Brachystegia spiciformis	Ntchenga/Ndjomboh	1.9	3
436	1	9	right	Myrtaceae	SYzygium guineense	Nakayakaya	10.2	6.9
437	1	9	right	Myrtaceae	SYzygium guineense	Nakayakaya	7.4	7.3
438	1	10	left	Combretaceae	Combretum psidioides	Nnepah/Ntomonih/Ntepela	2	4
439	1	10	left	Combretaceae	Combretum psidioides	Nnepah/Ntomonih/Ntepela	1.6	4
440	1	10	left	Combretaceae	Combretum psidioides	Nnepah/Ntomonih/Ntepela	3.6	4
441	1	10	left	Proteaceae	Protea nitida	Nrukhuriyeria	0.7	1.8
442	1	10	left	Proteaceae	Protea nitida	Nrukhuriyeria	0.7	1.8
443	1	10	left	Proteaceae	Protea nitida	Nrukhuriyeria	4.5	4.3
444	1	10	left	Proteaceae	Protea nitida	Nrukhuriyeria	4.6	4.7
445	1	10	left	Proteaceae	Protea nitida	Nrukhuriyeria	1.9	4.2
446	1	10	left	Proteaceae	Protea nitida	Nrukhuriyeria	3.1	5.1
447	1	10	left	Proteaceae	Protea nitida	Nrukhuriyeria	2.4	5.3
448	1	10	left	Proteaceae	Protea nitida	Nrukhuriyeria	2.2	5.1
449	1	10	left	Proteaceae	Protea nitida	Nrukhuriyeria	1.3	5.2
450	1	10	left	Proteaceae	Protea nitida	Nrukhuriyeria	2.3	6.1
451	1	10	left	Proteaceae	Protea nitida	Nrukhuriyeria	1.6	5.3
452	1	10	left	Proteaceae	Protea nitida	Nrukhuriyeria	2.5	5
453	1	10	left	Proteaceae	Protea nitida	Nrukhuriyeria	1.5	4.3
454	1	10	left	Proteaceae	Protea nitida	Nrukhuriyeria	1.4	3.9
455	1	10	left	Proteaceae	Protea nitida	Nrukhuriyeria	1.8	3.7
456	1	10	left	Proteaceae	Protea nitida	Nrukhuriyeria	4.9	7
457	1	10	left	Proteaceae	Protea nitida	Nrukhuriyeria	1	4.3
458	1	10	left	Proteaceae	Protea nitida	Nrukhuriyeria	1.7	3.6
459	1	10	left	Proteaceae	Protea nitida	Nrukhuriyeria	2.2	2.1
460	1	10	left	Proteaceae	Protea nitida	Nrukhuriyeria	1	2
461	1	10	left	Proteaceae	Protea nitida	Nrukhuriyeria	2.9	3.3
462	1	10	left	Proteaceae	Protea nitida	Nrukhuriyeria	1.6	3.7
463	1	10	left	Proteaceae	Protea nitida	Nrukhuriyeria	1.6	2
464	1	10	left	Proteaceae	Protea nitida	Nrukhuriyeria	1.4	2
465	1	10	left	Proteaceae	Protea nitida	Nrukhuriyeria	1.5	2.6
466	1	10	left	Proteaceae	Protea nitida	Nrukhuriyeria	2.2	3.1
467	1	10	left	Proteaceae	Protea nitida	Nrukhuriyeria	2.3	2.7
468	1	10	left	Proteaceae	Protea nitida	Nrukhuriyeria	2.3	2
469	1	10	left	Combretaceae	Terminalia mollis	Tchizuh	2	1.9
470	1	10	left	Combretaceae	Terminalia mollis	Tchizuh	6.6	5
471	1	10	left	Combretaceae	Terminalia mollis	Tchizuh	2	4.1
472	1	10	left	Combretaceae	Terminalia mollis	Tchizuh	12.2	13.7
473	1	10	left	Combretaceae	Terminalia mollis	Tchizuh	3.7	9.8
474	1	10	left	Combretaceae	Terminalia mollis	Tchizuh	7.5	9.9
475	1	10	left	Proteaceae	Protea nitida	Nrukhuriyeria	3.2	3.7
476	1	10	left	Proteaceae	Protea nitida	Nrukhuriyeria	2.3	2.1
477	1	10	left	Proteaceae	Protea nitida	Nrukhuriyeria	2.6	2
478	1	10	left	Combretaceae	Terminalia mollis	Tchizuh	1.6	1.9
479	1	10	left	Combretaceae	Terminalia mollis	Tchizuh	1.3	3.4
480	1	10	left	Combretaceae	Terminalia mollis	Tchizuh	1.5	1
481	1	10	left	Proteaceae	Protea nitida	Nrukhuriyeria	1.3	2
482	1	10	left	Proteaceae	Protea nitida	Nrukhuriyeria	2	1.9
483	1	10	left	Proteaceae	Protea nitida	Nrukhuriyeria	1.7	3
484	1	10	left	Proteaceae	Protea nitida	Nrukhuriyeria	1.8	2.8
485	1	10	left	Proteaceae	Protea nitida	Nrukhuriyeria	1.4	3.6
486	1	10	left	Proteaceae	Protea nitida	Nrukhuriyeria	1.1	4
487	1	10	left	Proteaceae	Protea nitida	Nrukhuriyeria	1	2.1
488	1	10	left	Proteaceae	Protea nitida	Nrukhuriyeria	0.7	1.1
489	1	10	left	Proteaceae	Protea nitida	Nrukhuriyeria	0.8	1.4
490	1	10	left	Combretaceae	Terminalia mollis	Tchizuh	2.9	2.1
491	1	10	left	Combretaceae	Terminalia mollis	Tchizuh	1.8	2.4
492	1	10	left	Combretaceae	Terminalia mollis	Tchizuh	1.5	2
493	1	10	left	Combretaceae	Terminalia mollis	Tchizuh	6.6	2
494	1	10	left	Proteaceae	Protea nitida	Nrukhuriyeria	2.11	2.2
495	1	10	left	Proteaceae	Protea nitida	Nrukhuriyeria	3.6	3.5
496	1	10	left	Proteaceae	Protea nitida	Nrukhuriyeria	3.1	3.5
497	1	10	left	Combretaceae	Combretum psidioides	Nnepah/Ntomonih/Ntepela	1.4	2
498	1	10	left	Combretaceae	Combretum psidioides	Nnepah/Ntomonih/Ntepela	1.5	2.2
499	1	10	left	Proteaceae	Protea nitida	Nrukhuriyeria	1	2.1
500	1	10	left	Proteaceae	Protea nitida	Nrukhuriyeria	1	2
501	1	10	left	Proteaceae	Protea nitida	Nrukhuriyeria	1	2.1
502	1	10	left	Proteaceae	Protea nitida	Nrukhuriyeria	1.3	2.2
503	1	10	left	Proteaceae	Protea nitida	Nrukhuriyeria	1.1	2.3
504	1	10	left	Proteaceae	Protea nitida	Nrukhuriyeria	1.2	2.4
505	1	10	left	Proteaceae	Protea nitida	Nrukhuriyeria	1.4	2
506	1	10	left	Proteaceae	Protea nitida	Nrukhuriyeria	1.6	2.1
507	1	10	left	Proteaceae	Protea nitida	Nrukhuriyeria	1.4	2
508	1	10	left	Proteaceae	Protea nitida	Nrukhuriyeria	1.2	2
509	1	10	left	Proteaceae	Protea nitida	Nrukhuriyeria	2.4	5.1
510	1	10	left	Proteaceae	Protea nitida	Nrukhuriyeria	2	4.9
511	1	10	left	Proteaceae	Protea nitida	Nrukhuriyeria	2.3	3.8
512	1	10	left	Proteaceae	Protea nitida	Nrukhuriyeria	2.6	5
513	1	10	left	Proteaceae	Protea nitida	Nrukhuriyeria	1.3	2.5
514	1	10	left	Proteaceae	Protea nitida	Nrukhuriyeria	3.1	2.3
515	1	10	left	Proteaceae	Protea nitida	Nrukhuriyeria	2.6	2.4
516	1	10	left	Proteaceae	Protea nitida	Nrukhuriyeria	2	5.1
517	1	10	left	Proteaceae	Protea nitida	Nrukhuriyeria	2.4	6.1
518	1	10	left	Proteaceae	Protea nitida	Nrukhuriyeria	1	5.3
519	1	10	left	Proteaceae	Protea nitida	Nrukhuriyeria	2.2	4
520	1	10	left	Proteaceae	Protea nitida	Nrukhuriyeria	4.4	4.1
521	1	10	left	Proteaceae	Protea nitida	Nrukhuriyeria	2.1	4.3
522	1	10	left	Proteaceae	Protea nitida	Nrukhuriyeria	2.4	2.5
523	1	10	left	Proteaceae	Protea nitida	Nrukhuriyeria	5.4	4.9
524	1	10	left	Proteaceae	Protea nitida	Nrukhuriyeria	3.1	2.8
525	1	10	left	Proteaceae	Protea nitida	Nrukhuriyeria	3.1	3
526	1	10	left	Proteaceae	Protea nitida	Nrukhuriyeria	3	3.5
527	1	10	left	Combretaceae	Terminalia mollis	Tchizuh	3.5	3
528	1	10	left	Proteaceae	Protea nitida	Nrukhuriyeria	7.4	8.7
529	1	10	left	Proteaceae	Protea nitida	Nrukhuriyeria	6.3	7
530	1	10	left	Proteaceae	Protea nitida	Nrukhuriyeria	3.7	7.3
531	1	10	left	Proteaceae	Protea nitida	Nrukhuriyeria	4.6	6.1
532	1	10	left	Proteaceae	Protea nitida	Nrukhuriyeria	3.3	3.5
533	1	10	left	Proteaceae	Protea nitida	Nrukhuriyeria	2	4
534	1	10	left	Proteaceae	Protea nitida	Nrukhuriyeria	2	4.1
535	1	10	left	Proteaceae	Protea nitida	Nrukhuriyeria	2	3.5
536	1	10	left	Proteaceae	Protea nitida	Nrukhuriyeria	3.9	2.5
537	1	10	left	Proteaceae	Protea nitida	Nrukhuriyeria	1.6	2.5
538	1	10	left	Proteaceae	Protea nitida	Nrukhuriyeria	1.4	2.3
539	1	10	left	Proteaceae	Protea nitida	Nrukhuriyeria	2	2
540	1	10	left	Proteaceae	Protea nitida	Nrukhuriyeria	2.1	3.5
541	1	10	left	Proteaceae	Protea nitida	Nrukhuriyeria	1.3	3.4
542	1	10	left	Proteaceae	Protea nitida	Nrukhuriyeria	2.7	3.1
543	1	10	left	Proteaceae	Protea nitida	Nrukhuriyeria	2.9	2.7
544	1	10	left	Proteaceae	Protea nitida	Nrukhuriyeria	3.1	2.1
545	1	10	left	Proteaceae	Protea nitida	Nrukhuriyeria	1	2
546	1	10	left	Proteaceae	Protea nitida	Nrukhuriyeria	2.1	2.3
547	1	10	left	Proteaceae	Protea nitida	Nrukhuriyeria	3.2	2.5
548	1	10	left	Proteaceae	Protea nitida	Nrukhuriyeria	2	2
549	1	10	left	Proteaceae	Protea nitida	Nrukhuriyeria	4.1	3.5
550	1	10	left	Proteaceae	Protea nitida	Nrukhuriyeria	3.6	3
551	1	10	left	Proteaceae	Protea nitida	Nrukhuriyeria	1	3.5
552	1	10	left	Proteaceae	Protea nitida	Nrukhuriyeria	1.2	3.1
553	1	10	left	Proteaceae	Protea nitida	Nrukhuriyeria	1.4	3
554	1	10	left	Proteaceae	Protea nitida	Nrukhuriyeria	1	3.4
555	1	10	left	Proteaceae	Protea nitida	Nrukhuriyeria	1.9	3.7
556	1	10	left	Proteaceae	Protea nitida	Nrukhuriyeria	1.3	2.9
557	1	10	left	Proteaceae	Protea nitida	Nrukhuriyeria	1.2	3.9
558	1	10	left	Proteaceae	Protea nitida	Nrukhuriyeria	1.8	2
559	1	10	left	Proteaceae	Protea nitida	Nrukhuriyeria	1.7	2.5
560	1	10	left	Combretaceae	Terminalia mollis	Tchizuh	11.9	6.2
561	1	10	left	Combretaceae	Terminalia mollis	Tchizuh	9	7.1
562	1	10	left	Combretaceae	Terminalia mollis	Tchizuh	13.4	11.5
563	1	10	left	Myrtaceae	SYzygium guineense	Nakayakaya	1.4	2
564	1	10	left	Myrtaceae	SYzygium guineense	Nakayakaya	1.2	2.5
565	1	10	left	Proteaceae	Protea nitida	Nrukhuriyeria	2	2.7
566	1	10	left	Proteaceae	Protea nitida	Nrukhuriyeria	1.7	2
567	1	10	left	Proteaceae	Protea nitida	Nrukhuriyeria	1	2.3
568	1	10	left	Combretaceae	Terminalia mollis	Tchizuh	16.7	11.2
569	1	10	left	Proteaceae	Protea nitida	Nrukhuriyeria	1.3	5
570	1	10	left	Proteaceae	Protea nitida	Nrukhuriyeria	1.6	3.5
571	1	10	left	Proteaceae	Protea nitida	Nrukhuriyeria	2	4
572	1	10	left	Proteaceae	Protea nitida	Nrukhuriyeria	3	3.9
573	1	10	left	Proteaceae	Protea nitida	Nrukhuriyeria	4	3.2
574	1	10	left	Proteaceae	Protea nitida	Nrukhuriyeria	4.1	3.9
575	1	10	left	Proteaceae	Protea nitida	Nrukhuriyeria	2	2
576	1	10	left	Proteaceae	Protea nitida	Nrukhuriyeria	3.1	2.5
577	1	10	left	Proteaceae	Protea nitida	Nrukhuriyeria	2.3	3.5
578	1	10	left	Proteaceae	Protea nitida	Nrukhuriyeria	2	3.3
579	1	10	left	Proteaceae	Protea nitida	Nrukhuriyeria	1.2	5.1
580	1	10	left	Proteaceae	Protea nitida	Nrukhuriyeria	1.6	4.9
581	1	10	left	Proteaceae	Protea nitida	Nrukhuriyeria	1.3	4.8
582	1	10	left	Proteaceae	Protea nitida	Nrukhuriyeria	1.1	4.5
583	1	10	left	Proteaceae	Protea nitida	Nrukhuriyeria	3.2	4.8
584	1	10	left	Proteaceae	Protea nitida	Nrukhuriyeria	1.2	3
585	1	10	left	Proteaceae	Protea nitida	Nrukhuriyeria	1.6	3.1
586	1	10	left	Proteaceae	Protea nitida	Nrukhuriyeria	1.6	3
587	1	10	left	Proteaceae	Protea nitida	Nrukhuriyeria	1.3	3.1
588	1	10	left	Proteaceae	Protea nitida	Nrukhuriyeria	1.3	3.2
589	1	10	left	Proteaceae	Protea nitida	Nrukhuriyeria	5.7	3
590	1	10	left	Proteaceae	Protea nitida	Nrukhuriyeria	3.6	3.2
591	1	10	left	Proteaceae	Protea nitida	Nrukhuriyeria	4.5	3.2
592	1	10	left	Proteaceae	Protea nitida	Nrukhuriyeria	2	3.1
593	1	10	left	Proteaceae	Protea nitida	Nrukhuriyeria	1	3.2
594	1	10	left	Proteaceae	Protea nitida	Nrukhuriyeria	2.3	2.9
595	1	10	left	Proteaceae	Protea nitida	Nrukhuriyeria	3.4	4
596	1	10	left	Proteaceae	Protea nitida	Nrukhuriyeria	3.2	3.5
597	1	10	left	Proteaceae	Protea nitida	Nrukhuriyeria	3	3
598	1	10	left	Proteaceae	Protea nitida	Nrukhuriyeria	2	3.7
599	1	10	left	Proteaceae	Protea nitida	Nrukhuriyeria	3.1	3.8
600	1	10	left	Proteaceae	Protea nitida	Nrukhuriyeria	2	3.5
601	1	10	left	Proteaceae	Protea nitida	Nrukhuriyeria	1.5	3.4
602	1	10	left	Proteaceae	Protea nitida	Nrukhuriyeria	3.4	3.5
603	1	10	left	Proteaceae	Protea nitida	Nrukhuriyeria	1.5	3.2
604	1	10	left	Proteaceae	Protea nitida	Nrukhuriyeria	1.4	3.5
605	1	10	left	Proteaceae	Protea nitida	Nrukhuriyeria	1.3	3.5
606	1	10	left	Combretaceae	Terminalia mollis	Tchizuh	10	7.8
607	1	10	left	Combretaceae	Terminalia mollis	Tchizuh	9.4	7
608	1	10	left	Combretaceae	Terminalia mollis	Tchizuh	2.1	3.5
609	1	10	left	Combretaceae	Terminalia mollis	Tchizuh	5.3	4.5
610	1	10	left	Proteaceae	Protea nitida	Nrukhuriyeria	1.2	3.8
611	1	10	left	Proteaceae	Protea nitida	Nrukhuriyeria	1.4	3
612	1	10	left	Proteaceae	Protea nitida	Nrukhuriyeria	2	2.5
613	1	10	left	Proteaceae	Protea nitida	Nrukhuriyeria	1	2.2
614	1	10	left	Proteaceae	Protea nitida	Nrukhuriyeria	3.7	3.8
615	1	10	left	Proteaceae	Protea nitida	Nrukhuriyeria	2	4
616	1	10	left	Proteaceae	Protea nitida	Nrukhuriyeria	2.1	3.8
617	1	10	left	Proteaceae	Protea nitida	Nrukhuriyeria	1.6	3.7
618	1	10	left	Proteaceae	Protea nitida	Nrukhuriyeria	2.9	3.8
619	1	10	left	Proteaceae	Protea nitida	Nrukhuriyeria	6.1	5.75
620	1	10	left	Proteaceae	Protea nitida	Nrukhuriyeria	3.7	4.7
621	1	10	left	Proteaceae	Protea nitida	Nrukhuriyeria	4.4	5
622	1	10	left	Proteaceae	Protea nitida	Nrukhuriyeria	5	7
623	1	10	left	Proteaceae	Protea nitida	Nrukhuriyeria	3	7.56
624	1	10	left	Proteaceae	Protea nitida	Nrukhuriyeria	4.6	7.2
625	1	10	left	Proteaceae	Protea nitida	Nrukhuriyeria	2	6.9
626	1	10	left	Proteaceae	Protea nitida	Nrukhuriyeria	2.4	7.9
627	1	10	left	Proteaceae	Protea nitida	Nrukhuriyeria	2.6	8
628	1	10	left	Proteaceae	Protea nitida	Nrukhuriyeria	4	7.1
629	1	10	left	Proteaceae	Protea nitida	Nrukhuriyeria	3.2	2
630	1	10	left	Proteaceae	Protea nitida	Nrukhuriyeria	2	2.1
631	1	10	left	Proteaceae	Protea nitida	Nrukhuriyeria	1.2	2.5
632	1	10	left	Proteaceae	Protea nitida	Nrukhuriyeria	4	2.4
633	1	10	left	Proteaceae	Protea nitida	Nrukhuriyeria	3.7	2.32
634	1	10	left	Proteaceae	Protea nitida	Nrukhuriyeria	2.1	3.5
635	1	10	left	Proteaceae	Protea nitida	Nrukhuriyeria	2.4	3.3
636	1	10	left	Proteaceae	Protea nitida	Nrukhuriyeria	2	3.2
637	1	10	left	Proteaceae	Protea nitida	Nrukhuriyeria	5.7	3
638	1	10	left	Proteaceae	Protea nitida	Nrukhuriyeria	5.1	3.2
639	1	10	left	Proteaceae	Protea nitida	Nrukhuriyeria	2.4	3.2
640	1	10	left	Proteaceae	Protea nitida	Nrukhuriyeria	6.9	7
641	1	10	left	Proteaceae	Protea nitida	Nrukhuriyeria	5.9	7.1
642	1	10	left	Proteaceae	Protea nitida	Nrukhuriyeria	2.9	6.92
643	1	10	left	Proteaceae	Protea nitida	Nrukhuriyeria	3.1	5.1
644	1	10	left	Proteaceae	Protea nitida	Nrukhuriyeria	4.3	5.3
645	1	10	left	Proteaceae	Protea nitida	Nrukhuriyeria	2.2	3.5
646	1	10	left	Proteaceae	Protea nitida	Nrukhuriyeria	3.1	3.4
647	1	10	left	Proteaceae	Protea nitida	Nrukhuriyeria	4	3.5
648	1	10	left	Proteaceae	Protea nitida	Nrukhuriyeria	4.5	3.5
649	1	10	left	Proteaceae	Protea nitida	Nrukhuriyeria	3.3	3.4
650	1	10	left	Proteaceae	Protea nitida	Nrukhuriyeria	3	3
651	1	10	left	Proteaceae	Protea nitida	Nrukhuriyeria	2	3.1
652	1	10	left	Proteaceae	Protea nitida	Nrukhuriyeria	3	3
653	1	10	left	Proteaceae	Protea nitida	Nrukhuriyeria	2.2	2.5
654	1	10	left	Proteaceae	Protea nitida	Nrukhuriyeria	4.1	2.1
655	1	10	left	Proteaceae	Protea nitida	Nrukhuriyeria	2.1	2.8
656	1	10	left	Proteaceae	Protea nitida	Nrukhuriyeria	4.1	3.5
657	1	10	left	Proteaceae	Protea nitida	Nrukhuriyeria	3.6	3.9
658	1	10	left	Proteaceae	Protea nitida	Nrukhuriyeria	4.1	3.9
659	1	10	left	Proteaceae	Protea nitida	Nrukhuriyeria	3.9	3.7
660	1	10	left	Proteaceae	Protea nitida	Nrukhuriyeria	2.1	2.5
661	1	10	left	Proteaceae	Protea nitida	Nrukhuriyeria	1	2.3
662	1	10	left	Proteaceae	Protea nitida	Nrukhuriyeria	2.4	3.1
663	1	10	left	Proteaceae	Protea nitida	Nrukhuriyeria	2.9	3.5
664	1	10	left	Proteaceae	Protea nitida	Nrukhuriyeria	3.4	3.7
665	1	10	left	Proteaceae	Protea nitida	Nrukhuriyeria	3.4	3.5
666	1	10	left	Proteaceae	Protea nitida	Nrukhuriyeria	4.2	3.4
667	1	10	left	Proteaceae	Protea nitida	Nrukhuriyeria	1.5	3.7
668	1	10	left	Myrtaceae	SYzygium guineense	Nakayakaya	2.3	3.5
669	1	10	left	Myrtaceae	SYzygium guineense	Nakayakaya	1	3.4
670	1	10	left	Annonaceae	Annona senegalensis	Muyebeh/Ntopetope/Nrepeh	3.6	5
671	1	10	right	Combretaceae	Terminalia mollis	Tchizuh	17.6	8.6
672	1	10	right	Combretaceae	Terminalia mollis	Tchizuh	14.2	7.9
673	1	10	right	Proteaceae	Protea nitida	Nrukhuriyeria	1.9	2.1
674	1	10	right	Proteaceae	Protea nitida	Nrukhuriyeria	2.1	2.2
675	1	10	right	Proteaceae	Protea nitida	Nrukhuriyeria	2	2.1
676	1	10	right	Proteaceae	Protea nitida	Nrukhuriyeria	1.7	2.1
677	1	10	right	Proteaceae	Protea nitida	Nrukhuriyeria	1.9	2.3
678	1	10	right	Proteaceae	Protea nitida	Nrukhuriyeria	2	2.5
679	1	10	right	Combretaceae	Terminalia mollis	Tchizuh	6	4.9
680	1	10	right	Combretaceae	Terminalia mollis	Tchizuh	3.3	4
681	1	10	right	Combretaceae	Terminalia mollis	Tchizuh	3.2	4.5
682	1	10	right	Combretaceae	Terminalia mollis	Tchizuh	5.1	4.3
683	1	10	right	Combretaceae	Combretum psidioides	Nnepah/Ntomonih/Ntepela	22.6	11.2
684	1	10	right	Combretaceae	Terminalia mollis	Tchizuh	8	5
685	1	10	right	Combretaceae	Terminalia mollis	Tchizuh	4.3	4.8
686	1	10	right	Combretaceae	Terminalia mollis	Tchizuh	4.1	4.8
687	1	10	right	Myrtaceae	SYzygium guineense	Nakayakaya	46.3	15.5
688	1	10	right	Myrtaceae	SYzygium guineense	Nakayakaya	34.6	15
689	1	10	right	Euphorbiaceae	Pseudolachnostylis maprouneifolia	Nsolo	17.4	16.25
690	1	10	right	Proteaceae	Protea nitida	Nrukhuriyeria	1	2
691	1	10	right	Proteaceae	Protea nitida	Nrukhuriyeria	1	2
692	1	10	right	Combretaceae	Terminalia mollis	Tchizuh	6.6	5.8
693	1	10	right	Proteaceae	Protea nitida	Nrukhuriyeria	4.2	5.5
694	1	10	right	Proteaceae	Protea nitida	Nrukhuriyeria	2	3.5
695	1	10	right	Proteaceae	Protea nitida	Nrukhuriyeria	2	4
696	1	10	right	Proteaceae	Protea nitida	Nrukhuriyeria	4.1	4.5
697	1	10	right	Proteaceae	Protea nitida	Nrukhuriyeria	2.3	3
698	1	10	right	Proteaceae	Protea nitida	Nrukhuriyeria	3.4	3.1
699	1	10	right	Proteaceae	Protea nitida	Nrukhuriyeria	2.9	3
700	1	10	right	Proteaceae	Protea nitida	Nrukhuriyeria	3.3	2.7
701	1	10	right	Proteaceae	Protea nitida	Nrukhuriyeria	2.9	3.5
702	1	10	right	Myrtaceae	SYzygium guineense	Nakayakaya	2	3.5
703	1	10	right	Myrtaceae	SYzygium guineense	Nakayakaya	2	3.5
704	1	10	right	Myrtaceae	SYzygium guineense	Nakayakaya	2.6	3.4
705	1	10	right	Myrtaceae	SYzygium guineense	Nakayakaya	3.3	3.5
706	1	10	right	Myrtaceae	SYzygium guineense	Nakayakaya	3.1	3.5
707	1	10	right	Myrtaceae	SYzygium guineense	Nakayakaya	2.9	3.5
708	1	10	right	Myrtaceae	SYzygium guineense	Nakayakaya	1.7	3.9
709	1	10	right	Euphorbiaceae	Pseudolachnostylis maprouneifolia	Nsolo	3.6	4.5
710	1	10	right	Euphorbiaceae	Pseudolachnostylis maprouneifolia	Nsolo	3.7	4.3
711	1	10	right	Euphorbiaceae	Pseudolachnostylis maprouneifolia	Nsolo	1.6	3
712	1	10	right	Euphorbiaceae	Pseudolachnostylis maprouneifolia	Nsolo	1.1	3.1
713	1	10	right	Euphorbiaceae	Pseudolachnostylis maprouneifolia	Nsolo	3.6	3
714	1	10	right	Euphorbiaceae	Pseudolachnostylis maprouneifolia	Nsolo	2.1	3.4
715	1	10	right	Euphorbiaceae	Pseudolachnostylis maprouneifolia	Nsolo	4.9	3.1
716	1	10	right	Euphorbiaceae	Pseudolachnostylis maprouneifolia	Nsolo	2.3	3
717	1	10	right	Euphorbiaceae	Pseudolachnostylis maprouneifolia	Nsolo	1.9	2.5
718	1	10	right	Euphorbiaceae	Pseudolachnostylis maprouneifolia	Nsolo	1.4	2.5
719	1	10	right	Euphorbiaceae	Pseudolachnostylis maprouneifolia	Nsolo	2.1	2.3
720	1	10	right	Euphorbiaceae	Pseudolachnostylis maprouneifolia	Nsolo	1.7	2.7
721	1	10	right	Euphorbiaceae	Pseudolachnostylis maprouneifolia	Nsolo	1.1	3
722	1	10	right	Proteaceae	Protea nitida	Nrukhuriyeria	1.1	3.1
723	1	10	right	Proteaceae	Protea nitida	Nrukhuriyeria	2	2.9
724	1	10	right	Proteaceae	Protea nitida	Nrukhuriyeria	1.3	1.8
725	1	10	right	Proteaceae	Protea nitida	Nrukhuriyeria	2	2
726	1	10	right	Proteaceae	Protea nitida	Nrukhuriyeria	1.4	3
727	1	10	right	Proteaceae	Protea nitida	Nrukhuriyeria	1.6	3.1
728	1	10	right	Proteaceae	Protea nitida	Nrukhuriyeria	4	2.9
729	1	10	right	Proteaceae	Protea nitida	Nrukhuriyeria	3	3.2
730	1	10	right	Proteaceae	Protea nitida	Nrukhuriyeria	3.1	2.5
731	1	10	right	Proteaceae	Protea nitida	Nrukhuriyeria	1.3	2.5
732	1	10	right	Proteaceae	Protea nitida	Nrukhuriyeria	2	2.3
733	1	10	right	Proteaceae	Protea nitida	Nrukhuriyeria	3.3	2.5
734	1	10	right	Proteaceae	Protea nitida	Nrukhuriyeria	4.9	3
735	1	10	right	Proteaceae	Protea nitida	Nrukhuriyeria	3.2	4.1
736	1	10	right	Proteaceae	Protea nitida	Nrukhuriyeria	2.3	4.2
737	1	10	right	Proteaceae	Protea nitida	Nrukhuriyeria	3.6	4.1
738	1	10	right	Proteaceae	Protea nitida	Nrukhuriyeria	7.3	5.7
739	1	10	right	Proteaceae	Protea nitida	Nrukhuriyeria	1.3	2
740	1	10	right	Proteaceae	Protea nitida	Nrukhuriyeria	7.2	6.9
741	1	10	right	Proteaceae	Protea nitida	Nrukhuriyeria	2.6	3.5
742	1	10	right	Proteaceae	Protea nitida	Nrukhuriyeria	4.2	3.7
743	1	10	right	Proteaceae	Protea nitida	Nrukhuriyeria	3.1	3.6
744	1	10	right	Proteaceae	Protea nitida	Nrukhuriyeria	3.5	3.6
745	1	10	right	Proteaceae	Protea nitida	Nrukhuriyeria	3.4	3.6
746	1	10	right	Proteaceae	Protea nitida	Nrukhuriyeria	4.4	3.9
747	1	10	right	Proteaceae	Protea nitida	Nrukhuriyeria	5.1	3
748	1	10	right	Combretaceae	Combretum psidioides	Nnepah/Ntomonih/Ntepela	2.6	3.6
749	1	10	right	Combretaceae	Combretum psidioides	Nnepah/Ntomonih/Ntepela	2	4.1
750	1	10	right	Combretaceae	Combretum psidioides	Nnepah/Ntomonih/Ntepela	2.1	4
751	1	10	right	Combretaceae	Combretum psidioides	Nnepah/Ntomonih/Ntepela	1.3	3.9
752	1	10	right	Combretaceae	Combretum psidioides	Nnepah/Ntomonih/Ntepela	1.5	3.4
753	1	10	right	Combretaceae	Combretum psidioides	Nnepah/Ntomonih/Ntepela	23.4	16.1
754	1	10	right	Combretaceae	Combretum psidioides	Nnepah/Ntomonih/Ntepela	14.3	9.7
755	1	10	right	Euphorbiaceae	Pseudolachnostylis maprouneifolia	Nsolo	2	4
756	1	10	right	Euphorbiaceae	Pseudolachnostylis maprouneifolia	Nsolo	2.4	4.1
757	1	10	right	Euphorbiaceae	Pseudolachnostylis maprouneifolia	Nsolo	2.8	4.1
758	1	10	right	Euphorbiaceae	Pseudolachnostylis maprouneifolia	Nsolo	2.7	3.9
759	1	10	right	Euphorbiaceae	Pseudolachnostylis maprouneifolia	Nsolo	2.4	2.9
760	1	10	right	Euphorbiaceae	Pseudolachnostylis maprouneifolia	Nsolo	2.1	3.1
761	1	10	right	Euphorbiaceae	Pseudolachnostylis maprouneifolia	Nsolo	5.3	3.2
762	1	10	right	Euphorbiaceae	Pseudolachnostylis maprouneifolia	Nsolo	4.6	4.9
763	1	10	right	Euphorbiaceae	Pseudolachnostylis maprouneifolia	Nsolo	2.9	5
764	1	10	right	Euphorbiaceae	Pseudolachnostylis maprouneifolia	Nsolo	1.4	3.8
765	1	10	right	Euphorbiaceae	Pseudolachnostylis maprouneifolia	Nsolo	2.1	4
766	1	10	right	Euphorbiaceae	Pseudolachnostylis maprouneifolia	Nsolo	1.4	2
767	1	10	right	Euphorbiaceae	Pseudolachnostylis maprouneifolia	Nsolo	3.2	3.9
768	1	10	right	Proteaceae	Protea nitida	Nrukhuriyeria	2.9	2.5
769	1	10	right	Proteaceae	Protea nitida	Nrukhuriyeria	1.4	2.5
770	1	10	right	Proteaceae	Protea nitida	Nrukhuriyeria	2.1	3
771	1	10	right	Combretaceae	Combretum psidioides	Nnepah/Ntomonih/Ntepela	29.7	10.31
772	1	10	right	Combretaceae	Combretum psidioides	Nnepah/Ntomonih/Ntepela	5.7	5
773	1	10	right	Combretaceae	Combretum psidioides	Nnepah/Ntomonih/Ntepela	3.7	4.7
774	1	10	right	Combretaceae	Combretum psidioides	Nnepah/Ntomonih/Ntepela	2.5	4.9
775	1	10	right	Euphorbiaceae	Pseudolachnostylis maprouneifolia	Nsolo	1.2	4.5
776	1	10	right	Combretaceae	Terminalia mollis	Tchizuh	3.2	2
777	1	10	right	Caesalpiniaceae	Brachystegia spiciformis	Ntchenga/Ndjomboh	2.7	2.5
778	1	10	right	Caesalpiniaceae	Brachystegia spiciformis	Ntchenga/Ndjomboh	5.3	2
779	1	10	right	Combretaceae	Terminalia mollis	Tchizuh	2.3	2.5
780	1	10	right	Combretaceae	Terminalia mollis	Tchizuh	2	2.3
781	1	10	right	Annonaceae	Artabotrys monteiroae	Bambacofi/Ndzolo	1.4	3
782	1	10	right	Annonaceae	Artabotrys monteiroae	Bambacofi/Ndzolo	1.3	3.2
783	1	10	right	Annonaceae	Artabotrys monteiroae	Bambacofi/Ndzolo	2.3	3
784	1	10	right	Annonaceae	Artabotrys monteiroae	Bambacofi/Ndzolo	1.4	3.1
785	1	10	right	Caesalpiniaceae	Brachystegia spiciformis	Ntchenga/Ndjomboh	9.1	8.5
786	1	10	right	Combretaceae	Combretum psidioides	Nnepah/Ntomonih/Ntepela	4.1	2
787	1	10	right	Combretaceae	Combretum psidioides	Nnepah/Ntomonih/Ntepela	1.3	2.1
788	1	10	right	Combretaceae	Combretum psidioides	Nnepah/Ntomonih/Ntepela	4.6	7
789	1	10	right	Caesalpiniaceae	Brachystegia spiciformis	Ntchenga/Ndjomboh	2.3	4
790	1	10	right	Caesalpiniaceae	Brachystegia spiciformis	Ntchenga/Ndjomboh	8.9	7
791	1	10	right	Caesalpiniaceae	Brachystegia spiciformis	Ntchenga/Ndjomboh	10.5	7.2
792	1	10	right	Combretaceae	Terminalia mollis	Tchizuh	6.1	4
793	1	10	right	Combretaceae	Terminalia mollis	Kakatuku	2.3	3.5
794	1	10	right	Combretaceae	Terminalia mollis	Tchizuh	8.7	3.2
795	1	10	right	Combretaceae	Terminalia mollis	Tchizuh	9.4	3.3
796	1	10	right	Combretaceae	Terminalia mollis	Tchizuh	4.3	3.2
797	1	10	right	Chrysobalanaceae	Parinari curatellifolia	Kakatucoh	1	2
798	1	10	right	Rubiaceae	Crossopteryx febrifuga	Nehanih	3	2
799	1	10	right	Rubiaceae	Crossopteryx febrifuga	Nehanih	3.1	3.5
800	1	10	right	Rubiaceae	Crossopteryx febrifuga	Nehanih	3.6	3.2
801	1	10	right	Rubiaceae	Crossopteryx febrifuga	Nehanih	3.1	3.3
802	1	10	right	Apocynaceae	Diplorhynchus condylocarpon	Ntomonih	2	4
803	1	10	right	Combretaceae	Terminalia mollis	Tchizuh	1.1	3.8
804	1	10	right	Combretaceae	Terminalia mollis	Tchizuh	2.3	3.9
805	1	10	right	Combretaceae	Terminalia mollis	Tchizuh	2.4	4
806	1	10	right	Apocynaceae	Diplorhynchus condylocarpon	Ntomonih	1.6	2.5
807	1	10	right	Myrtaceae	SYzygium guineense	Nakayakaya	3	2.7
808	1	10	right	Myrtaceae	SYzygium guineense	Nakayakaya	2.7	2.5
809	1	10	right	Myrtaceae	SYzygium guineense	Nakayakaya	1.6	2.7
810	1	10	right	Myrtaceae	SYzygium guineense	Nakayakaya	3	3.8
811	1	10	right	Chrysobalanaceae	Parinari curatellifolia	Kakatucoh	1.6	3.9
812	1	10	right	Chrysobalanaceae	Parinari curatellifolia	Kakatucoh	2.1	3.5
813	1	10	right	Chrysobalanaceae	Parinari curatellifolia	Kakatucoh	1.6	3
814	1	10	right	Euphorbiaceae	Pseudolachnostylis maprouneifolia	Nsolo	5.1	6.8
815	1	10	right	Rubiaceae	Vangueria infausta	Nakacuegune	1.2	3
816	1	10	right	Rubiaceae	Vangueria infausta	Nakacuegune	1.2	3.1
817	1	10	right	Rubiaceae	Vangueria infausta	Nakacuegune	4.7	3.5
818	1	10	right	Chrysobalanaceae	Parinari curatellifolia	Kakatucoh	1	3
819	1	10	right	Annonaceae	Annona senegalensis	Muyebeh/Ntopetope/Nrepeh	1.3	3
820	1	10	right	Annonaceae	Annona senegalensis	Muyebeh/Ntopetope/Nrepeh	1	3.1
821	1	10	right	Chrysobalanaceae	Parinari curatellifolia	Kakatucoh	1.4	3.1
822	1	10	right	Chrysobalanaceae	Parinari curatellifolia	Kakatucoh	1	3.1
823	1	10	right	Caesalpiniaceae	Brachystegia spiciformis	Ntchenga/Ndjomboh	3	3.5
824	1	10	right	Chrysobalanaceae	Parinari curatellifolia	Kakatucoh	1.3	2
825	1	10	right	Chrysobalanaceae	Parinari curatellifolia	Kakatucoh	1.5	2.5
826	1	10	right	Chrysobalanaceae	Parinari curatellifolia	Kakatucoh	1.2	2.1
827	1	10	right	Combretaceae	Terminalia mollis	Tchizuh	5.3	2
828	1	10	right	Combretaceae	Terminalia mollis	Tchizuh	1.1	2.5
829	1	10	right	Combretaceae	Terminalia mollis	Tchizuh	1.2	2.7
830	1	10	right	Combretaceae	Terminalia mollis	Tchizuh	2	3
831	1	10	right	Combretaceae	Terminalia mollis	Tchizuh	1.4	2.5
832	1	10	right	Combretaceae	Terminalia mollis	Tchizuh	2.2	3.1
833	1	10	right	Combretaceae	Terminalia mollis	Tchizuh	2	3
834	1	10	right	Combretaceae	Terminalia mollis	Tchizuh	1.5	3.1
835	1	10	right	Combretaceae	Terminalia mollis	Tchizuh	6.4	5
836	1	10	right	Combretaceae	Terminalia mollis	Tchizuh	6.4	5.1
837	1	10	right	Euphorbiaceae	Pseudolachnostylis maprouneifolia	Nsolo	6.4	5.2
838	1	10	right	Chrysobalanaceae	Parinari curatellifolia	Kakatucoh	2.1	2
839	1	10	right	Chrysobalanaceae	Parinari curatellifolia	Kakatucoh	2.3	2
840	1	10	right	Chrysobalanaceae	Parinari curatellifolia	Kakatucoh	2	2
841	1	11	left	Myrtaceae	SYzygium guineense	Nakayakaya	44	16.25
842	1	11	right	Flacourtiaceae	Flacourtia indica	Ntava	2.1	2.3
843	1	11	right	Combretaceae	Combretum psidioides	Nnepah/Ntomonih/Ntepela	15.3	10.67
844	1	12	left	Combretaceae	Combretum psidioides	Nnepah/Ntomonih/Ntepela	24.8	14.8
845	1	12	left	Myrtaceae	SYzygium guineense	Nakayakaya	4.1	5
846	1	12	left	Myrtaceae	SYzygium guineense	Nakayakaya	1.2	5
847	1	12	left	Myrtaceae	SYzygium guineense	Nakayakaya	2.6	5
848	1	12	left	Myrtaceae	SYzygium guineense	Nakayakaya	1.6	5
849	1	12	left	Myrtaceae	SYzygium guineense	Nakayakaya	2.1	5
850	1	12	left	Fabaceae	Piliostigma thonningii	Mussekesse	1.4	2
851	1	12	left	Fabaceae	Piliostigma thonningii	Mussekesse	0.9	2
852	1	12	left	Myrtaceae	SYzygium guineense	Nakayakaya	1	2.1
853	1	12	left	Myrtaceae	SYzygium guineense	Nakayakaya	1.1	1.8
854	1	12	left	Myrtaceae	SYzygium guineense	Nakayakaya	0.7	1.8
855	1	12	left	Myrtaceae	SYzygium guineense	Nakayakaya	0.9	1.8
856	1	12	left	Myrtaceae	SYzygium guineense	Nakayakaya	0.9	1.9
857	1	12	left	Myrtaceae	SYzygium guineense	Nakayakaya	0.9	2.5
858	1	12	left	Myrtaceae	SYzygium guineense	Nakayakaya	1.1	2.5
859	1	12	left	Myrtaceae	SYzygium guineense	Nakayakaya	1.1	2.5
860	1	12	left	Myrtaceae	SYzygium guineense	Nakayakaya	1	2.5
861	1	12	left	Myrtaceae	SYzygium guineense	Nakayakaya	2.1	3.5
862	1	12	left	Myrtaceae	SYzygium guineense	Nakayakaya	2.3	3.5
863	1	12	left	Myrtaceae	SYzygium guineense	Nakayakaya	2.6	2.3
864	1	12	left	Fabaceae	Piliostigma thonningii	Mussekesse	4.3	3.5
865	1	12	left	Fabaceae	Piliostigma thonningii	Mussekesse	2.6	3.5
866	1	12	left	Fabaceae	Piliostigma thonningii	Mussekesse	3	3.5
867	1	12	left	Fabaceae	Piliostigma thonningii	Mussekesse	1.2	3.5
868	1	12	left	Fabaceae	Piliostigma thonningii	Mussekesse	2	3.5
869	1	12	left	Flacourtiaceae	Flacourtia indica	Ntava	4.5	3.2
870	1	12	left	Flacourtiaceae	Flacourtia indica	Ntava	2.6	3.4
871	1	12	left	Capparaceae	Maerua angolensis	Kassantcheh	1.5	2
872	1	12	left	Capparaceae	Maerua angolensis	Kassantcheh	2.1	2
873	1	12	left	Capparaceae	Maerua angolensis	Kassantcheh	2	2
874	1	12	left	Flacourtiaceae	Flacourtia indica	Ntava	2.6	3.5
875	1	12	left	Flacourtiaceae	Flacourtia indica	Ntava	6.1	4.5
876	1	12	left	Flacourtiaceae	Flacourtia indica	Ntava	4.3	4.5
877	1	12	left	Flacourtiaceae	Flacourtia indica	Ntava	4	6
878	1	12	left	Flacourtiaceae	Flacourtia indica	Ntava	2.2	3.1
879	1	12	left	Flacourtiaceae	Flacourtia indica	Ntava	3.9	3.2
880	1	12	left	Annonaceae	Annona senegalensis	Muyebeh/Ntopetope/Nrepeh	2.5	3.2
881	1	12	left	Annonaceae	Annona senegalensis	Muyebeh/Ntopetope/Nrepeh	2.1	3.2
882	1	12	left	Annonaceae	Annona senegalensis	Muyebeh/Ntopetope/Nrepeh	1.4	3.2
883	1	12	left	Annonaceae	Annona senegalensis	Muyebeh/Ntopetope/Nrepeh	2	3.5
884	1	12	left	Annonaceae	Annona senegalensis	Muyebeh/Ntopetope/Nrepeh	4.9	6.1
885	1	12	left	Annonaceae	Annona senegalensis	Muyebeh/Ntopetope/Nrepeh	1.3	2
886	1	12	left	Annonaceae	Annona senegalensis	Muyebeh/Ntopetope/Nrepeh	1.1	2
887	1	12	left	Annonaceae	Annona senegalensis	Muyebeh/Ntopetope/Nrepeh	1.2	3.5
888	1	12	left	Annonaceae	Annona senegalensis	Muyebeh/Ntopetope/Nrepeh	1.6	3.5
889	1	12	left	Annonaceae	Antidesma venosum		2.1	5.3
890	1	12	right	Annonaceae	Antidesma venosum		1	4.2
891	1	12	right	Euphorbiaceae	Antidesma venosum		1	4.2
892	1	12	right	Euphorbiaceae	Antidesma venosum		1.1	4.2
893	1	12	right	Euphorbiaceae	Antidesma venosum		1.1	5.5
894	1	12	right	Euphorbiaceae	Antidesma venosum		1.5	5.5
895	1	12	right	Euphorbiaceae	Antidesma venosum		2.2	5.5
896	1	12	right	Euphorbiaceae	Antidesma venosum		2.6	5.5
897	1	12	right	Euphorbiaceae	Antidesma venosum		2	5.5
898	1	12	right	Euphorbiaceae	Antidesma venosum		2.2	5.5
899	1	12	right	Euphorbiaceae	Antidesma venosum		2.2	6.1
900	1	12	right	Euphorbiaceae	Antidesma venosum		3	5.2
901	1	12	right	Euphorbiaceae	Antidesma venosum		2	5.2
902	1	12	right	Euphorbiaceae	Antidesma venosum		1.9	5.2
903	1	12	right	Euphorbiaceae	Antidesma venosum		4.6	6.5
904	1	12	right	Euphorbiaceae	Antidesma venosum		2	6.1
905	1	12	right	Euphorbiaceae	Antidesma venosum		2	6.2
906	1	12	right	Euphorbiaceae	Antidesma venosum		3	6.1
907	1	12	right	Euphorbiaceae	Antidesma venosum		2.7	6
908	1	12	right	Euphorbiaceae	Antidesma venosum		2	6
909	1	12	right	Euphorbiaceae	Antidesma venosum		1	6.3
910	1	12	right	Euphorbiaceae	Antidesma venosum		1.1	6.3
911	1	12	right	Euphorbiaceae	Antidesma venosum		3.2	6.2
912	1	12	right	Euphorbiaceae	Antidesma venosum		1	6.2
913	1	12	right	Euphorbiaceae	Antidesma venosum		1.1	6.5
914	1	12	right	Euphorbiaceae	Antidesma venosum		3	6.5
915	1	12	right	Euphorbiaceae	Antidesma venosum		2.8	6
916	1	12	right	Euphorbiaceae	Antidesma venosum		1.6	6
917	1	12	right	Euphorbiaceae	Antidesma venosum		1.4	6.5
918	1	12	right	Euphorbiaceae	Antidesma venosum		2.3	6.6
919	1	12	right	Euphorbiaceae	Antidesma venosum		2	6.5
920	1	12	right	Euphorbiaceae	Antidesma venosum		2.1	5.9
921	1	12	right	Euphorbiaceae	Antidesma venosum		2.2	5.7
922	1	12	right	Euphorbiaceae	Antidesma venosum		2.2	6.6
923	1	12	right	Euphorbiaceae	Antidesma venosum		2.1	5.4
924	1	12	right	Euphorbiaceae	Antidesma venosum		1.7	5.3
925	1	12	right	Euphorbiaceae	Antidesma venosum		2.1	6
926	1	12	right	Euphorbiaceae	Antidesma venosum		1.9	6
927	1	12	right	Euphorbiaceae	Antidesma venosum		1.3	6
928	1	12	right	Euphorbiaceae	Antidesma venosum		2.2	6
929	1	12	right	Euphorbiaceae	Antidesma venosum		2.2	6
930	1	12	right	Euphorbiaceae	Antidesma venosum		1.8	4.5
931	1	12	right	Euphorbiaceae	Antidesma venosum		1	6
932	1	12	right	Euphorbiaceae	Antidesma venosum		1.6	5.4
933	1	12	right	Euphorbiaceae	Antidesma venosum		1.7	1.4
934	1	12	right	Euphorbiaceae	Antidesma venosum		1.5	6.1
935	1	12	right	Euphorbiaceae	Antidesma venosum		1.7	6
936	1	12	right	Euphorbiaceae	Antidesma venosum		2.1	5.1
937	1	12	right	Euphorbiaceae	Antidesma venosum		2.2	5.4
938	1	12	right	Euphorbiaceae	Antidesma venosum		3.3	6.1
939	1	12	right	Euphorbiaceae	Antidesma venosum		7	7
940	1	12	right	Flacourtiaceae	Flacourtia indica	Ntava	3	5
941	1	12	right	Flacourtiaceae	Flacourtia indica	Ntava	1.6	5
942	1	12	right	Flacourtiaceae	Flacourtia indica	Ntava	4.1	5
943	1	12	right	Flacourtiaceae	Flacourtia indica	Ntava	4.5	5.5
944	1	12	right	Flacourtiaceae	Flacourtia indica	Ntava	5.7	6.1
945	1	12	right	Flacourtiaceae	Flacourtia indica	Ntava	7.8	5
946	1	12	right	Combretaceae	Combretum psidioides	Nnepah/Ntomonih/Ntepela	4.8	4.1
947	1	12	right	Combretaceae	Combretum psidioides	Nnepah/Ntomonih/Ntepela	5.2	4.3
948	1	12	right	Combretaceae	Combretum psidioides	Nnepah/Ntomonih/Ntepela	1.6	4.1
949	1	12	right	Combretaceae	Combretum psidioides	Nnepah/Ntomonih/Ntepela	4.3	4.1
950	1	12	right	Combretaceae	Combretum psidioides	Nnepah/Ntomonih/Ntepela	4.1	4.1
951	1	12	right	Combretaceae	Combretum psidioides	Nnepah/Ntomonih/Ntepela	4.9	4.1
952	1	12	right	Combretaceae	Combretum psidioides	Nnepah/Ntomonih/Ntepela	1.3	3.5
953	1	13	left	Annonaceae	Annona senegalensis	Muyebeh/Ntopetope/Nrepeh	2.4	3.4
954	1	13	left	Annonaceae	Annona senegalensis	Muyebeh/Ntopetope/Nrepeh	1.3	3.2
955	1	13	left	Annonaceae	Annona senegalensis	Muyebeh/Ntopetope/Nrepeh	1.2	3.1
956	1	13	left	Annonaceae	Annona senegalensis	Muyebeh/Ntopetope/Nrepeh	5.1	4.1
957	1	13	left	Annonaceae	Annona senegalensis	Muyebeh/Ntopetope/Nrepeh	3.4	4.1
958	1	13	left	Annonaceae	Annona senegalensis	Muyebeh/Ntopetope/Nrepeh	1.6	4.3
959	1	13	left	Myrtaceae	SYzygium guineense	Nakayakaya	3.8	2
960	1	13	left	Myrtaceae	SYzygium guineense	Nakayakaya	1.4	2
961	1	13	left	Myrtaceae	SYzygium guineense	Nakayakaya	1.4	2.2
962	1	13	left	Myrtaceae	SYzygium guineense	Nakayakaya	1.6	2.2
963	1	13	left	Myrtaceae	SYzygium guineense	Nakayakaya	1	2.2
964	1	13	left	Myrtaceae	SYzygium guineense	Nakayakaya	3.7	6
965	1	13	left	Myrtaceae	SYzygium guineense	Nakayakaya	1.5	2.5
966	1	13	left	Myrtaceae	SYzygium guineense	Nakayakaya	2	2.5
967	1	13	left	Myrtaceae	SYzygium guineense	Nakayakaya	5.1	6.9
968	1	13	left	Myrtaceae	SYzygium guineense	Nakayakaya	7.6	6.5
969	1	13	left	Myrtaceae	SYzygium guineense	Nakayakaya	21.3	9.6
970	1	13	left	Myrtaceae	SYzygium guineense	Nakayakaya	9.7	8.6
971	1	13	left	Myrtaceae	SYzygium guineense	Nakayakaya	4.9	6.1
972	1	13	left	Myrtaceae	SYzygium guineense	Nakayakaya	1.1	3.5
973	1	13	left	Myrtaceae	SYzygium guineense	Nakayakaya	1.2	3.5
974	1	13	left	Myrtaceae	SYzygium guineense	Nakayakaya	1.1	3.5
975	1	13	left	Myrtaceae	SYzygium guineense	Nakayakaya	1.1	3.5
976	1	13	left	Myrtaceae	SYzygium guineense	Nakayakaya	1.2	3.4
977	1	13	left	Myrtaceae	SYzygium guineense	Nakayakaya	1.6	3.2
978	1	13	left	Annonaceae	Annona senegalensis	Muyebeh/Ntopetope/Nrepeh	1.5	3.2
979	1	13	left	Annonaceae	Annona senegalensis	Muyebeh/Ntopetope/Nrepeh	6.1	5.1
980	1	13	left	Annonaceae	Annona senegalensis	Muyebeh/Ntopetope/Nrepeh	5.6	5.7
981	1	13	left	Combretaceae	Terminalia mollis	Tchizuh	1.1	2
982	1	13	left	Combretaceae	Terminalia mollis	Tchizuh	1.4	2
983	1	13	right	Myrtaceae	SYzygium guineense	Nakayakaya	1	3.5
984	1	13	right	Myrtaceae	SYzygium guineense	Nakayakaya	2	3.4
985	1	13	right	Myrtaceae	SYzygium guineense	Nakayakaya	1.6	3.1
986	1	13	right	Myrtaceae	SYzygium guineense	Nakayakaya	2.4	3.1
987	1	13	right	Myrtaceae	SYzygium guineense	Nakayakaya	2.1	3
988	1	13	right	Myrtaceae	SYzygium guineense	Nakayakaya	1	3.5
989	1	13	right	Myrtaceae	SYzygium guineense	Nakayakaya	2.1	3.5
990	1	13	right	Myrtaceae	SYzygium guineense	Nakayakaya	4.6	3.4
991	1	13	right	Myrtaceae	SYzygium guineense	Nakayakaya	1.1	3
992	1	13	right	Myrtaceae	SYzygium guineense	Nakayakaya	2.6	3.1
993	1	13	right	Myrtaceae	SYzygium guineense	Nakayakaya	1	3.2
994	1	13	right	Myrtaceae	SYzygium guineense	Nakayakaya	1.1	3.3
995	1	13	right	Myrtaceae	SYzygium guineense	Nakayakaya	1.2	3.4
996	1	13	right	Myrtaceae	SYzygium guineense	Nakayakaya	0.9	2
997	1	13	right	Myrtaceae	SYzygium guineense	Nakayakaya	1.2	2.1
998	1	13	right	Myrtaceae	SYzygium guineense	Nakayakaya	1.3	2.9
999	1	13	right	Myrtaceae	SYzygium guineense	Nakayakaya	1.2	3
1000	1	13	right	Myrtaceae	SYzygium guineense	Nakayakaya	2.1	3
1001	1	13	right	Annonaceae	Annona senegalensis	Muyebeh/Ntopetope/Nrepeh	1	2
1002	1	13	right	Annonaceae	Annona senegalensis	Muyebeh/Ntopetope/Nrepeh	1.6	2
1003	1	13	right	Annonaceae	Annona senegalensis	Muyebeh/Ntopetope/Nrepeh	1.2	2
1004	1	13	right	Annonaceae	Annona senegalensis	Muyebeh/Ntopetope/Nrepeh	1.3	2
1005	1	13	right	Annonaceae	Annona senegalensis	Muyebeh/Ntopetope/Nrepeh	2	2
1006	1	13	right	Annonaceae	Annona senegalensis	Muyebeh/Ntopetope/Nrepeh	2	2
1007	1	13	right	Annonaceae	Annona senegalensis	Muyebeh/Ntopetope/Nrepeh	1.1	2
1008	1	13	right	Annonaceae	Annona senegalensis	Muyebeh/Ntopetope/Nrepeh	1.3	2
1009	1	13	right	Annonaceae	Annona senegalensis	Muyebeh/Ntopetope/Nrepeh	1.3	2
1010	1	13	right	Annonaceae	Annona senegalensis	Muyebeh/Ntopetope/Nrepeh	7.1	2
1011	1	13	right	Myrtaceae	SYzygium guineense	Nakayakaya	36.3	9.12
1012	1	13	right	Combretaceae	Combretum psidioides	Nnepah/Ntomonih/Ntepela	13.3	7.6
1014	2	1	left	Rubiaceae	Crossopteryx febrifuga	Nehanih	1.3	2.3
1015	2	1	left	Rubiaceae	Crossopteryx febrifuga	Nehanih	1.2	2.1
1016	2	1	left	Rubiaceae	Crossopteryx febrifuga	Nehanih	1.2	2
1017	2	1	left	Combretaceae	Terminalia mollis	Tchizuh	2.1	2.35
1018	2	1	left	Combretaceae	Terminalia mollis	Tchizuh	1.2	2.35
1019	2	1	left	Combretaceae	Terminalia mollis	Tchizuh	1.1	2
1020	2	1	left	Caesalpiniaceae	Brachystegia utilis	Ntchenga/Ndjombo	13.22	7.64
1021	2	1	left	Annonaceae	Annona senegalensis	Muyebeh/Ntopetope/Nrepeh	4.63	3.64
1022	2	1	left	Annonaceae	Annona senegalensis	Muyebeh/Ntopetope/Nrepeh	1.51	2.61
1023	2	1	left	Annonaceae	Annona senegalensis	Muyebeh/Ntopetope/Nrepeh	1.69	2.61
1024	2	1	left	Annonaceae	Annona senegalensis	Muyebeh/Ntopetope/Nrepeh	1.74	2.43
1025	2	1	left	Annonaceae	Annona senegalensis	Muyebeh/Ntopetope/Nrepeh	3.13	2.97
1026	2	1	left	Annonaceae	Annona senegalensis	Muyebeh/Ntopetope/Nrepeh	5.17	3.6
1027	2	1	left	Annonaceae	Annona senegalensis	Muyebeh/Ntopetope/Nrepeh	5.25	3.68
1028	2	1	left	Annonaceae	Annona senegalensis	Muyebeh/Ntopetope/Nrepeh	3	3
1029	2	1	left	Annonaceae	Annona senegalensis	Muyebeh/Ntopetope/Nrepeh	1.92	2.83
1030	2	1	left	Annonaceae	Annona senegalensis	Muyebeh/Ntopetope/Nrepeh	1.63	2.62
1031	2	1	right	Combretaceae	Terminalia mollis	Tchizuh	3	2.81
1032	2	1	right	Ebenaceae	Diospyros villosa	Nsalanhama	2.43	2.14
1033	2	1	right	Ebenaceae	Diospyros villosa	Nsalanhama	1.52	1.97
1034	2	1	right	Ebenaceae	Diospyros villosa	Nsalanhama	2.1	2
1035	2	1	right	Ebenaceae	Diospyros villosa	Nsalanhama	1.61	2
1036	2	1	right	Ebenaceae	Diospyros villosa	Nsalanhama	1.15	2
1037	2	2	left	Lamiaceae	Vitex doniana	Totobih	2.16	2.26
1038	2	2	left	Lamiaceae	Vitex doniana	Totobih	2.3	2.5
1039	2	2	left	Lamiaceae	Vitex doniana	Totobih	7	3.86
1040	2	2	left	Lamiaceae	Vitex doniana	Totobih	10.76	6.94
1041	2	2	left	Lamiaceae	Vitex doniana	Totobih	2.13	2
1042	2	2	left	Lamiaceae	Vitex doniana	Totobih	8.11	3.41
1043	2	2	left	Lamiaceae	Vitex doniana	Totobih	4.62	2.69
1044	2	2	left	Lamiaceae	Vitex doniana	Totobih	7.72	3.46
1045	2	2	left	Lamiaceae	Vitex doniana	Totobih	4.74	2.62
1046	2	2	left	Annonaceae	Annona senegalensis	Muyebeh/Ntopetope/Nrepeh	10.13	4.3
1047	2	2	left	Annonaceae	Annona senegalensis	Muyebeh/Ntopetope/Nrepeh	2	2.07
1048	2	2	left	Annonaceae	Annona senegalensis	Muyebeh/Ntopetope/Nrepeh	2.36	2.44
1049	2	2	left	Annonaceae	Annona senegalensis	Muyebeh/Ntopetope/Nrepeh	2.53	2.7
1050	2	2	left	Annonaceae	Annona senegalensis	Muyebeh/Ntopetope/Nrepeh	2.47	2.41
1051	2	2	left	Chrysobalanaceae	Parinari curatellifolia	Kakatucoh	4.4	4.54
1052	2	2	left	Chrysobalanaceae	Parinari curatellifolia	Kakatucoh	3.91	3
1053	2	2	left	Euphorbiaceae	Hymenocardia acida		7.4	4.83
1054	2	2	left	Annonaceae	Annona senegalensis	Muyebeh/Ntopetope/Nrepeh	2.53	1.92
1055	2	2	left	Annonaceae	Annona senegalensis	Muyebeh/Ntopetope/Nrepeh	3.21	2.36
1056	2	2	left	Annonaceae	Annona senegalensis	Muyebeh/Ntopetope/Nrepeh	1.2	1.7
1057	2	2	left	Fabaceae	Indigofera lyalli	Tchinhenhe/Mpindjih	1.3	2
1058	2	2	left	Fabaceae	Indigofera lyalli	Tchinhenhe/Mpindjih	2.5	2.4
1059	2	2	left	Fabaceae	Indigofera lyalli	Tchinhenhe/Mpindjih	2	2
1060	2	2	left	Lamiaceae	Vitex obovata		2.3	2.7
1061	2	2	left	Chrysobalanaceae	Parinari curatellifolia	Kakatucoh	5.4	3.7
1062	2	2	left	Chrysobalanaceae	Parinari curatellifolia	Kakatucoh	4.3	3.4
1063	2	2	left	Chrysobalanaceae	Parinari curatellifolia	Kakatucoh	3.3	2.6
1064	2	2	left	Chrysobalanaceae	Parinari curatellifolia	Kakatucoh	1.2	2
1065	2	2	left	Celastraceae	Gymnosporia mossambicensis		5.3	3.5
1066	2	2	left	Celastraceae	Gymnosporia mossambicensis		2.3	2.1
1067	2	2	left	Celastraceae	Gymnosporia mossambicensis		2	1.96
1068	2	2	left	Celastraceae	Gymnosporia mossambicensis		2.3	2
1069	2	2	left	Chrysobalanaceae	Parinari curatellifolia	Kakatucoh	3.5	3.5
1070	2	2	left	Chrysobalanaceae	Parinari curatellifolia	Kakatucoh	2	2
1071	2	2	left	Chrysobalanaceae	Parinari curatellifolia	Kakatucoh	4	3.7
1072	2	2	left	Chrysobalanaceae	Parinari curatellifolia	Kakatucoh	5.1	4.3
1073	2	2	left	Lamiaceae	Vitex obovata		5.9	4.6
1074	2	2	left	Lamiaceae	Vitex obovata		3.3	3.2
1075	2	2	left	Fabaceae	Indigofera lyalli	Tchinhenhe/Mpindjih	2.1	1.7
1076	2	2	left	Euphorbiaceae	Pseudolachnostylis maprouneifolia	Nsolo	7.1	6.91
1077	2	2	left	Euphorbiaceae	Pseudolachnostylis maprouneifolia	Nsolo	7	7.9
1078	2	2	left	Euphorbiaceae	Pseudolachnostylis maprouneifolia	Nsolo	3.16	3.16
1079	2	2	left	Euphorbiaceae	Pseudolachnostylis maprouneifolia	Nsolo	8.34	8
1080	2	2	left	Capparaceae	Maerua kirkii		5.42	4.94
1081	2	2	left	Capparaceae	Maerua kirkii		6.26	5.12
1082	2	2	left	Apocynaceae	Diplorhynchus condylocarpon	Ntomonih	3	2
1083	2	2	left	Apocynaceae	Diplorhynchus condylocarpon	Ntomonih	1.24	2
1084	2	2	left	Apocynaceae	Diplorhynchus condylocarpon	Ntomonih	1.11	1.8
1085	2	2	right	Fabaceae	Indigofera lyalli	Tchinhenhe/Mpindjih	1	2
1086	2	2	right	Fabaceae	Indigofera lyalli	Tchinhenhe/Mpindjih	1.27	2
1087	2	2	right	Fabaceae	Indigofera lyalli	Tchinhenhe/Mpindjih	2	2
1088	2	2	right	Fabaceae	Indigofera lyalli	Tchinhenhe/Mpindjih	1.56	2.36
1089	2	2	right	Fabaceae	Indigofera lyalli	Tchinhenhe/Mpindjih	3.12	2.72
1090	2	2	right	Fabaceae	Indigofera lyalli	Tchinhenhe/Mpindjih	1.67	2.33
1091	2	2	right	Combretaceae	Combretum collinum		11.73	8.57
1092	2	2	right	Euphorbiaceae	Pseudolachnostylis maprouneifolia	Nsolo	8.43	6.33
1093	2	2	right	Euphorbiaceae	Pseudolachnostylis maprouneifolia	Nsolo	5.5	4.96
1094	2	2	right	Euphorbiaceae	Pseudolachnostylis maprouneifolia	Nsolo	15.2	10
1095	2	2	right	Euphorbiaceae	Pseudolachnostylis maprouneifolia	Nsolo	3.61	2.6
1096	2	2	right	Fabaceae	Indigofera lyalli	Tchinhenhe/Mpindjih	2.6	2
1097	2	2	right	Fabaceae	Indigofera lyalli	Tchinhenhe/Mpindjih	2.6	2
1098	2	2	right	Fabaceae	Burkea africana	Nkalatih	22	16.3
1099	2	2	right	Fabaceae	Burkea africana	Nkalatih	12	8
1100	2	2	right	Rubiaceae	Crossopteryx febrifuga	Nehanih	7	5.9
1101	2	2	right	Rubiaceae	Crossopteryx febrifuga	Nehanih	3.4	2.69
1102	2	2	right	Rubiaceae	Crossopteryx febrifuga	Nehanih	12	7.11
1103	2	3	left	Annonaceae	Annona senegalensis	Muyebeh/Ntopetope/Nrepeh	1.54	2.16
1104	2	3	left	Combretaceae	Combretum psidioides	Nnepah/Ntomonih/Ntepela	5.6	5.76
1105	2	3	left	Combretaceae	Combretum psidioides	Nnepah/Ntomonih/Ntepela	21.13	13
1106	2	3	left	Combretaceae	Combretum psidioides	Nnepah/Ntomonih/Ntepela	13.43	9.76
1107	2	3	left	Combretaceae	Combretum psidioides	Nnepah/Ntomonih/Ntepela	5	6.31
1108	2	3	left	Combretaceae	Combretum psidioides	Nnepah/Ntomonih/Ntepela	2.68	2
1109	2	3	left	Rubiaceae	Crossopteryx febrifuga	Nehanih	10.61	7.9
1110	2	3	left	Rubiaceae	Crossopteryx febrifuga	Nehanih	7.42	6
1111	2	3	left	Rubiaceae	Crossopteryx febrifuga	Nehanih	10	7.64
1112	2	3	left	Rubiaceae	Crossopteryx febrifuga	Nehanih	4.37	3.42
1113	2	3	left	Rubiaceae	Crossopteryx febrifuga	Nehanih	2.6	2.24
1114	2	3	left	Apocynaceae	Diplorhynchus condylocarpon	Ntomonih	1.75	1.78
1115	2	3	left	Fabaceae	Burkea africana	Nkalatih	19.53	10.7
1116	2	3	left	Fabaceae	Burkea africana	Nkalatih	15.3	9.96
1117	2	3	left	Euphorbiaceae	Phyllanthus reticulatus	Nsalandjassih	4.11	2.53
1118	2	3	left	Euphorbiaceae	Phyllanthus reticulatus	Nsalandjassih	2.26	2.17
1119	2	3	left	Euphorbiaceae	Pseudolachnostylis maprouneifolia	Nsolo	18.93	8.9
1120	2	3	left	Euphorbiaceae	Phyllanthus reticulatus	Nsalandjassih	8.36	4.66
1121	2	3	left	Fabaceae	Indigofera lyalli	Tchinhenhe/Mpindjih	2.5	2.15
1122	2	3	left	Fabaceae	Indigofera lyalli	Tchinhenhe/Mpindjih	1.18	1.97
1123	2	3	left	Fabaceae	Indigofera lyalli	Tchinhenhe/Mpindjih	2.14	2
1124	2	3	left	Fabaceae	Indigofera lyalli	Tchinhenhe/Mpindjih	2.3	2
1125	2	3	left	Euphorbiaceae	Phyllanthus reticulatus	Nsalandjassih	3	2.6
1126	2	3	left	Euphorbiaceae	Phyllanthus reticulatus	Nsalandjassih	2.12	2.62
1127	2	3	left	Euphorbiaceae	Phyllanthus reticulatus	Nsalandjassih	1.56	2
1128	2	3	left	Burseraceae	Commiphora harveyi	Nowangukuh	22.31	8.96
1129	2	3	left	Burseraceae	Commiphora harveyi	Nowangukuh	16	11.54
1130	2	3	left	Burseraceae	Commiphora harveyi	Nowangukuh	14.82	6.9
1131	2	3	left	Anacardiaceae	Ozoroa concolor	Mpekessuh	9.17	9.64
1132	2	3	left	Anacardiaceae	Ozoroa concolor	Mpekessuh	5.43	4.11
1133	2	3	left	Fabaceae	Indigofera lyalli	Tchinhenhe/Mpindjih	3.4	2.13
1134	2	3	left	Fabaceae	Indigofera lyalli	Tchinhenhe/Mpindjih	3.9	2.2
1135	2	3	left	Fabaceae	Indigofera lyalli	Tchinhenhe/Mpindjih	3.4	2.61
1136	2	3	left	Anacardiaceae	Ozoroa concolor	Mpekessuh	4.9	3.45
1137	2	3	left	Burseraceae	Commiphora harveyi	Nowangukuh	14	6.76
1138	2	3	left	Burseraceae	Commiphora harveyi	Nowangukuh	25.46	14
1139	2	3	left	Flacourtiaceae	Flacourtia indica	Ntava	2.38	2.3
1140	2	3	left	Euphorbiaceae	Phyllanthus reticulatus	Nsalandjassih	1.8	1.4
1141	2	3	left	Anacardiaceae	Ozoroa concolor	Mpekessuh	5.3	2
1142	2	3	left	Anacardiaceae	Ozoroa concolor	Mpekessuh	8	4
1143	2	3	left	Fabaceae	Indigofera lyalli	Tchinhenhe/Mpindjih	6	3.5
1144	2	3	left	Fabaceae	Swartzia madagascariensis	Tchinhenhe	7.17	3.95
1145	2	3	left	Fabaceae	Swartzia madagascariensis	Tchinhenhe	5.7	2.9
1146	2	3	left	Fabaceae	Swartzia madagascariensis	Tchinhenhe	2.15	2
1147	2	3	left	Fabaceae	Swartzia madagascariensis	Tchinhenhe	2	2
1148	2	3	left	Fabaceae	Indigofera lyalli	Tchinhenhe/Mpindjih	6	3.47
1149	2	3	left	Fabaceae	Indigofera lyalli	Tchinhenhe/Mpindjih	5	3.2
1150	2	3	left	Fabaceae	Indigofera lyalli	Tchinhenhe/Mpindjih	4.11	3
1151	2	3	left	Euphorbiaceae	Phyllanthus reticulatus	Nsalandjassih	2	1.99
1152	2	3	left	Euphorbiaceae	Phyllanthus reticulatus	Nsalandjassih	2.13	1.9
1153	2	3	left	Euphorbiaceae	Phyllanthus reticulatus	Nsalandjassih	2.16	2.17
1154	2	3	left	Euphorbiaceae	Phyllanthus reticulatus	Nsalandjassih	8.3	4.9
1155	2	3	left	Fabaceae	Indigofera lyalli	Tchinhenhe/Mpindjih	2.2	2
1156	2	3	left	Fabaceae	Indigofera lyalli	Tchinhenhe/Mpindjih	1.46	1.68
1157	2	3	left	Combretaceae	Combretum psidioides	Nnepah/Ntomonih/Ntepela	10.4	7.86
1158	2	3	left	Fabaceae	Indigofera lyalli	Tchinhenhe/Mpindjih	5.34	4.3
1159	2	3	right	Apocynaceae	Diplorhynchus condylocarpon	Ntomonih	1.48	1.11
1160	2	3	right	Fabaceae	Swartzia madagascariensis	Tchinhenhe	3	2.96
1161	2	3	right	Fabaceae	Swartzia madagascariensis	Tchinhenhe	1.4	1.64
1162	2	3	right	Fabaceae	Swartzia madagascariensis	Tchinhenhe	1.46	1.68
1163	2	3	right	Fabaceae	Swartzia madagascariensis	Tchinhenhe	3.26	2.9
1164	2	3	right	Fabaceae	Swartzia madagascariensis	Tchinhenhe	2.34	2
1165	2	3	left	Fabaceae	Swartzia madagascariensis	Tchinhenhe	5.15	3.96
1166	2	3	left	Fabaceae	Swartzia madagascariensis	Tchinhenhe	4.59	3
1167	2	3	left	Fabaceae	Swartzia madagascariensis	Tchinhenhe	5.36	4.61
1168	2	3	right	Lamiaceae	Vitex obovata		3	2.93
1169	2	3	right	Caesalpiniaceae	Swartzia madagascariensis	Tchinhenhe	6.7	9.71
1170	2	3	right	Caesalpiniaceae	Swartzia madagascariensis	Tchinhenhe	9.5	6.9
1171	2	3	right	Caesalpiniaceae	Swartzia madagascariensis	Tchinhenhe	7.67	5.73
1172	2	3	right	Fabaceae	Indigofera lyalli	Tchinhenhe/Mpindjih	2.6	2.5
1173	2	3	right	Fabaceae	Indigofera lyalli	Tchinhenhe/Mpindjih	2.6	2.54
1174	2	3	left	Fabaceae	Indigofera lyalli	Tchinhenhe/Mpindjih	3.12	3
1175	2	3	left	Fabaceae	Indigofera lyalli	Tchinhenhe/Mpindjih	4	3.6
1176	2	3	right	Fabaceae	Indigofera lyalli	Tchinhenhe/Mpindjih	2.17	2.1
1177	2	3	right	Fabaceae	Indigofera lyalli	Tchinhenhe/Mpindjih	3.49	2.4
1178	2	3	right	Fabaceae	Indigofera lyalli	Tchinhenhe/Mpindjih	2	2
1179	2	3	right	Fabaceae	Indigofera lyalli	Tchinhenhe/Mpindjih	2.18	2.43
1180	2	3	right	Fabaceae	Indigofera lyalli	Tchinhenhe/Mpindjih	1.4	1.5
1181	2	3	right	Fabaceae	Indigofera lyalli	Tchinhenhe/Mpindjih	4.15	3.6
1182	2	3	left	Fabaceae	Indigofera lyalli	Tchinhenhe/Mpindjih	3.17	2.1
1183	2	3	left	Fabaceae	Indigofera lyalli	Tchinhenhe/Mpindjih	3.2	2.9
1184	2	3	left	Rubiaceae	Crossopteryx febrifuga	Nehanih	8	7.9
1185	2	3	right	Rubiaceae	Crossopteryx febrifuga	Nehanih	16.12	14
1186	2	3	right	Rubiaceae	Crossopteryx febrifuga	Nehanih	19.31	12.47
1187	2	3	right	Rubiaceae	Crossopteryx febrifuga	Nehanih	12.44	10
1188	2	3	right	Fabaceae	Indigofera lyalli	Tchinhenhe/Mpindjih	3.4	2.9
1189	2	3	right	Fabaceae	Indigofera lyalli	Tchinhenhe/Mpindjih	3	2.56
1190	2	3	right	Fabaceae	Indigofera lyalli	Tchinhenhe/Mpindjih	10	6.71
1191	2	3	right	Fabaceae	Indigofera lyalli	Tchinhenhe/Mpindjih	2.3	2
1192	2	3	right	Fabaceae	Indigofera lyalli	Tchinhenhe/Mpindjih	1.46	2
1193	2	3	right	Fabaceae	Indigofera lyalli	Tchinhenhe/Mpindjih	8.18	6.48
1194	2	3	left	Fabaceae	Indigofera lyalli	Tchinhenhe/Mpindjih	2.16	2.18
1195	2	3	right	Fabaceae	Indigofera lyalli	Tchinhenhe/Mpindjih	2	2
1196	2	3	right	Fabaceae	Indigofera lyalli	Tchinhenhe/Mpindjih	2.1	2.11
1197	2	3	right	Combretaceae	Combretum psidioides	Nnepah/Ntomonih/Ntepela	17.13	10.31
1198	2	3	right	Lamiaceae	Vitex obovata		4.5	4.24
1199	2	3	right	Lamiaceae	Vitex obovata		4.66	4.22
1200	2	3	right	Lamiaceae	Vitex obovata		5.5	4.2
1201	2	3	left	Chrysobalanaceae	Parinari curatellifolia	Kakatucoh	8	4.61
1202	2	3	left	Chrysobalanaceae	Parinari curatellifolia	Kakatucoh	2.5	4.5
1203	2	3	right	Chrysobalanaceae	Parinari curatellifolia	Kakatucoh	4	4.3
1204	2	3	right	Chrysobalanaceae	Parinari curatellifolia	Kakatucoh	2.6	4.3
1205	2	3	right	Chrysobalanaceae	Parinari curatellifolia	Kakatucoh	4	4.3
1206	2	3	right	Chrysobalanaceae	Parinari curatellifolia	Kakatucoh	4	4.3
1207	2	3	right	Chrysobalanaceae	Parinari curatellifolia	Kakatucoh	2.56	4.3
1208	2	3	right	Chrysobalanaceae	Parinari curatellifolia	Kakatucoh	1.59	4.3
1209	2	3	left	Chrysobalanaceae	Parinari curatellifolia	Kakatucoh	1	4.3
1210	2	3	left	Chrysobalanaceae	Parinari curatellifolia	Kakatucoh	1.5	4.3
1211	2	3	left	Chrysobalanaceae	Parinari curatellifolia	Kakatucoh	1.57	4.3
1212	2	3	right	Chrysobalanaceae	Parinari curatellifolia	Kakatucoh	1.5	4.3
1213	2	3	right	Chrysobalanaceae	Parinari curatellifolia	Kakatucoh	1	4.3
1214	2	3	right	Chrysobalanaceae	Parinari curatellifolia	Kakatucoh	1	4.3
1215	2	3	right	Chrysobalanaceae	Parinari curatellifolia	Kakatucoh	1.5	4.3
1216	2	3	right	Euphorbiaceae	Pseudolachnostylis maprouneifolia	Nsolo	3.5	6.3
1217	2	3	right	Euphorbiaceae	Pseudolachnostylis maprouneifolia	Nsolo	5.5	6.3
1218	2	3	left	Euphorbiaceae	Pseudolachnostylis maprouneifolia	Nsolo	3	7.13
1219	2	3	left	Euphorbiaceae	Pseudolachnostylis maprouneifolia	Nsolo	2	7.13
1220	2	3	left	Euphorbiaceae	Pseudolachnostylis maprouneifolia	Nsolo	7.5	7.13
1221	2	3	right	Euphorbiaceae	Pseudolachnostylis maprouneifolia	Nsolo	3	6.11
1222	2	3	right	Euphorbiaceae	Pseudolachnostylis maprouneifolia	Nsolo	8.5	6.11
1223	2	3	right	Euphorbiaceae	Pseudolachnostylis maprouneifolia	Nsolo	3	6.11
1224	2	3	right	Euphorbiaceae	Pseudolachnostylis maprouneifolia	Nsolo	1	6.3
1225	2	3	right	Euphorbiaceae	Pseudolachnostylis maprouneifolia	Nsolo	2.5	6
1226	2	3	right	Euphorbiaceae	Pseudolachnostylis maprouneifolia	Nsolo	3	5.74
1227	2	3	right	Euphorbiaceae	Pseudolachnostylis maprouneifolia	Nsolo	4.5	7
1228	2	3	left	Euphorbiaceae	Pseudolachnostylis maprouneifolia	Nsolo	3.5	6.31
1229	2	3	left	Euphorbiaceae	Pseudolachnostylis maprouneifolia	Nsolo	7.58	6.1
1230	2	3	left	Lamiaceae	Vitex obovata		3.51	4.7
1231	2	3	right	Annonaceae	Annona senegalensis	Muyebeh/Ntopetope/Nrepeh	1.5	2
1232	2	4	left	Lamiaceae	Vitex obovata		14.59	7
1233	2	4	left	Apocynaceae	Diplorhynchus condylocarpon	Ntomonih	5.5	5
1234	2	4	left	Apocynaceae	Diplorhynchus condylocarpon	Ntomonih	2.6	3.78
1235	2	4	left	Anacardiaceae	Ozoroa concolor	Mpekessuh	2.5	3
1236	2	4	left	Anacardiaceae	Ozoroa concolor	Mpekessuh	2.57	13.86
1237	2	4	left	Combretaceae	Pteleopsis myrtifolia	Nnepah	22.4	2.65
1238	2	4	left	Fabaceae	Burkea africana	Nkalatih	2.5	2.54
1239	2	4	left	Fabaceae	Burkea africana	Nkalatih	1.79	2
1240	2	4	left	Caesalpiniaceae	Brachystegia spiciformis	Ntchenga/Ndjomboh	1.53	2.5
1241	2	4	left	Caesalpiniaceae	Brachystegia spiciformis	Ntchenga/Ndjomboh	2	2.5
1242	2	4	left	Euphorbiaceae	Hymenocardia acida		3.5	4
1243	2	4	left	Euphorbiaceae	Hymenocardia acida		2	4
1244	2	4	left	Apocynaceae	Diplorhynchus condylocarpon	Ntomonih	1.59	2.76
1245	2	4	left	Apocynaceae	Diplorhynchus condylocarpon	Ntomonih	2	2
1246	2	4	left	Lamiaceae	Vitex obovata		3.5	3.47
1247	2	4	left	Lamiaceae	Vitex obovata		1.5	3.4
1248	2	4	left	Fabaceae	Burkea africana	Nkalatih	25.4	13.2
1249	2	4	left	Fabaceae	Burkea africana	Nkalatih	16.86	12.83
1250	2	4	left	Lamiaceae	Vitex obovata		2	2.5
1251	2	4	left	Lamiaceae	Vitex obovata		1.87	2.5
1252	2	4	left	Annonaceae	Annona senegalensis	Muyebeh/Ntopetope/Nrepeh	11.66	7.96
1253	2	4	left	Rubiaceae	Crossopteryx febrifuga	Nehanih	22.64	11.78
1254	2	4	left	Lamiaceae	Vitex obovata		6	6.12
1255	2	4	left	Lamiaceae	Vitex obovata		3.7	5.84
1256	2	4	left	Lamiaceae	Vitex obovata		8.11	7
1257	2	4	left	Euphorbiaceae	Hymenocardia acida		1.64	1.8
1258	2	4	left	Euphorbiaceae	Hymenocardia acida		1.8	1.86
1259	2	4	left	Euphorbiaceae	Hymenocardia acida		2.5	3.46
1260	2	4	left	Euphorbiaceae	Hymenocardia acida		2.5	3.46
1261	2	4	left	Caesalpiniaceae	Brachystegia spiciformis	Ntchenga/Ndjomboh	8	4
1262	2	4	left	Caesalpiniaceae	Brachystegia spiciformis	Ntchenga/Ndjomboh	1.5	4
1263	2	4	left	Caesalpiniaceae	Brachystegia spiciformis	Ntchenga/Ndjomboh	2.5	3
1264	2	4	left	Caesalpiniaceae	Brachystegia spiciformis	Ntchenga/Ndjomboh	3.6	2.9
1265	2	4	left	Anacardiaceae	Ozoroa concolor	Mpekessuh	5.56	6.1
1266	2	4	left	Anacardiaceae	Ozoroa concolor	Mpekessuh	4.6	6
1267	2	4	left	Combretaceae	Combretum collinum		3.8	5.23
1268	2	4	left	Fabaceae	Burkea africana	Nkalatih	7.5	6.47
1269	2	4	left	Fabaceae	Burkea africana	Nkalatih	2	5.63
1270	2	4	left	Celastraceae	Maurocenia frangula		22.38	14.28
1271	2	4	left	Caesalpiniaceae	Brachystegia spiciformis	Ntchenga/Ndjomboh	2.56	4.36
1272	2	4	left	Caesalpiniaceae	Brachystegia spiciformis	Ntchenga/Ndjomboh	2.39	4.36
1273	2	4	left	Caesalpiniaceae	Brachystegia spiciformis	Ntchenga/Ndjomboh	1.5	4.36
1274	2	4	left	Caesalpiniaceae	Brachystegia spiciformis	Ntchenga/Ndjomboh	1.5	4.36
1275	2	4	left	Caesalpiniaceae	Brachystegia spiciformis	Ntchenga/Ndjomboh	1.59	4.36
1276	2	4	left	Olacaceae	Ximenia americana	Mpindjih	10.38	7.68
1277	2	4	left	Olacaceae	Ximenia americana	Mpindjih	9.7	7
1278	2	4	left	Celastraceae	Gymnosporia mossambicensis		2.6	3.76
1279	2	4	left	Celastraceae	Gymnosporia mossambicensis		1.7	3.74
1280	2	4	left	Rubiaceae	Crossopteryx febrifuga	Nehanih	20.87	12.4
1281	2	4	left	Anacardiaceae	Ozoroa concolor	Mpekessuh	3.56	4.39
1282	2	4	left	Euphorbiaceae	Pseudolachnostylis maprouneifolia	Nsolo	5.5	4.39
1283	2	4	left	Euphorbiaceae	Pseudolachnostylis maprouneifolia	Nsolo	6.6	4.39
1284	2	4	left	Euphorbiaceae	Pseudolachnostylis maprouneifolia	Nsolo	6.57	4.39
1285	2	4	left	Euphorbiaceae	Pseudolachnostylis maprouneifolia	Nsolo	7	4.39
1286	2	4	left	Capparaceae	Boscia mossambicensis		2.7	3.36
1287	2	4	left	Capparaceae	Boscia mossambicensis		1.5	3.4
1288	2	4	left	Capparaceae	Boscia mossambicensis		1.56	3.4
1289	2	4	left	Capparaceae	Boscia mossambicensis		1.5	3.4
1290	2	4	left	Lamiaceae	Vitex obovata		1.57	3.4
1291	2	4	left	Lamiaceae	Vitex obovata		2	3.4
1292	2	4	left	Lamiaceae	Vitex obovata		2.59	3.4
1293	2	4	left	Lamiaceae	Vitex obovata		1.5	3.4
1294	2	4	left	Lamiaceae	Vitex obovata		1.49	3.4
1295	2	4	left	Euphorbiaceae	Hymenocardia acida		3.57	5.38
1296	2	4	left	Euphorbiaceae	Hymenocardia acida		3	5.38
1297	2	4	left	Euphorbiaceae	Hymenocardia acida		2.74	5.38
1298	2	4	left	Euphorbiaceae	Hymenocardia acida		3.5	5.38
1299	2	4	left	Euphorbiaceae	Hymenocardia acida		3.5	5.38
1300	2	4	right	Capparaceae	Maerua schinzii		1.56	3.46
1301	2	4	right	Capparaceae	Maerua schinzii		2.5	3.46
1302	2	4	right	Capparaceae	Maerua schinzii		2	3.46
1303	2	4	right	Capparaceae	Maerua schinzii		2.13	3.46
1304	2	4	right	Apocynaceae	Diplorhynchus condylocarpon	Ntomonih	10.8	8.11
1305	2	4	right	Apocynaceae	Diplorhynchus condylocarpon	Ntomonih	7.5	7.26
1306	2	4	right	Apocynaceae	Diplorhynchus condylocarpon	Ntomonih	1.5	6.38
1307	2	4	right	Apocynaceae	Diplorhynchus condylocarpon	Ntomonih	1.37	6.38
1308	2	4	right	Apocynaceae	Diplorhynchus condylocarpon	Ntomonih	3.6	6.38
1309	2	4	right	Apocynaceae	Diplorhynchus condylocarpon	Ntomonih	4.5	6.38
1310	2	4	right	Apocynaceae	Diplorhynchus condylocarpon	Ntomonih	5.7	6.38
1311	2	4	right	Apocynaceae	Diplorhynchus condylocarpon	Ntomonih	1.8	6.38
1312	2	4	right	Apocynaceae	Diplorhynchus condylocarpon	Ntomonih	1.5	6.38
1313	2	4	right	Apocynaceae	Diplorhynchus condylocarpon	Ntomonih	3	6.38
1314	2	4	right	Combretaceae	Pteleopsis myrtifolia	Nnepah	9	7.4
1315	2	4	right	Combretaceae	Pteleopsis myrtifolia	Nnepah	7.42	8
1316	2	4	right	Fabaceae	Burkea africana	Nkalatih	11.78	6
1317	2	4	right	Apocynaceae	Diplorhynchus condylocarpon	Ntomonih	5.61	3.18
1318	2	4	right	Euphorbiaceae	Hymenocardia acida		1.5	2
1319	2	4	right	Fabaceae	Swartzia madagascariensis	Tchinhenhe	4.56	5.6
1320	2	4	right	Euphorbiaceae	Hymenocardia acida		1.5	3.78
1321	2	4	right	Fabaceae	Swartzia madagascariensis	Tchinhenhe	4.7	5.6
1322	2	4	right	Fabaceae	Swartzia madagascariensis	Tchinhenhe	9.6	5.6
1323	2	4	right	Fabaceae	Swartzia madagascariensis	Tchinhenhe	7.76	5.6
1324	2	4	right	Fabaceae	Swartzia madagascariensis	Tchinhenhe	6.6	5.6
1325	2	4	right	Fabaceae	Swartzia madagascariensis	Tchinhenhe	2.5	5.6
1326	2	4	right	Fabaceae	Swartzia madagascariensis	Tchinhenhe	7.6	5.6
1327	2	4	right	Euphorbiaceae	Hymenocardia acida		4.7	5
1328	2	4	right	Euphorbiaceae	Hymenocardia acida		3.8	5
1329	2	4	right	Euphorbiaceae	Hymenocardia acida		3.6	3.5
1330	2	4	right	Euphorbiaceae	Hymenocardia acida		2	3.5
1331	2	4	right	Euphorbiaceae	Hymenocardia acida		3.6	3.5
1332	2	4	right	Euphorbiaceae	Hymenocardia acida		2.5	3.5
1333	2	4	right	Capparaceae	Maerua schinzii		1.5	2
1334	2	4	right	Capparaceae	Maerua schinzii		1.56	2
1335	2	4	right	Fabaceae	Burkea africana	Nkalatih	40.5	22.34
1336	2	4	right	Fabaceae	Burkea africana	Nkalatih	16.7	18.7
1337	2	4	right	Capparaceae	Maerua schinzii		2	2
1338	2	4	right	Capparaceae	Maerua schinzii		2.5	2
1339	2	4	right	Capparaceae	Maerua schinzii		1.8	2
1340	2	4	right	Euphorbiaceae	Hymenocardia acida		3.8	3.7
1341	2	4	right	Lamiaceae	Vitex obovata		2.5	4.6
1342	2	4	right	Lamiaceae	Vitex obovata		4.7	4.6
1343	2	4	right	Lamiaceae	Vitex obovata		2.3	4.6
1344	2	4	right	Lamiaceae	Vitex obovata		1.5	4.6
1345	2	4	right	Lamiaceae	Vitex obovata		2.33	4.6
1346	2	4	right	Lamiaceae	Vitex obovata		3.53	4.6
1347	2	4	right	Lamiaceae	Vitex obovata		5.67	4.6
1348	2	4	right	Lamiaceae	Vitex obovata		2.7	4.6
1349	2	4	right	Lamiaceae	Vitex obovata		1.64	4.6
1350	2	4	right	Lamiaceae	Vitex obovata		3.5	4.6
1351	2	4	right	Apocynaceae	Diplorhynchus condylocarpon	Ntomonih	1.4	2.8
1352	2	4	right	Apocynaceae	Diplorhynchus condylocarpon	Ntomonih	1.37	2.8
1353	2	4	right	Apocynaceae	Diplorhynchus condylocarpon	Ntomonih	1.64	2.8
1354	2	4	right	Apocynaceae	Diplorhynchus condylocarpon	Ntomonih	1.5	2.8
1355	2	4	right	Apocynaceae	Diplorhynchus condylocarpon	Ntomonih	1.5	2.8
1356	2	4	right	Fabaceae	Burkea africana	Nkalatih	16.7	14.68
1357	2	4	right	Caesalpiniaceae	Brachystegia spiciformis	Ntchenga/Ndjomboh	3.7	4.8
1358	2	4	right	Caesalpiniaceae	Brachystegia spiciformis	Ntchenga/Ndjomboh	2	4.8
1359	2	4	right	Caesalpiniaceae	Brachystegia spiciformis	Ntchenga/Ndjomboh	2.79	4.8
1360	2	4	right	Caesalpiniaceae	Brachystegia spiciformis	Ntchenga/Ndjomboh	2	4.8
1361	2	4	right	Caesalpiniaceae	Brachystegia spiciformis	Ntchenga/Ndjomboh	6.6	4.8
1362	2	4	right	Fabaceae	Burkea africana	Nkalatih	39.11	19.43
1363	2	4	right	Lamiaceae	Vitex obovata		3.7	3.7
1364	2	4	right	Lamiaceae	Vitex obovata		2.85	3.46
1365	2	4	right	Lamiaceae	Vitex obovata		3.55	3.9
1366	2	4	right	Lamiaceae	Vitex obovata		2.53	4
1367	2	4	right	Lamiaceae	Vitex obovata		2.48	3.2
1368	2	4	right	Fabaceae	Burkea africana	Nkalatih	21.3	11.81
1369	2	4	right	Annonaceae	Annona senegalensis	Muyebeh/Ntopetope/Nrepeh	2	2
1370	2	4	right	Lamiaceae	Vitex obovata		5.5	6.3
1371	2	4	right	Lamiaceae	Vitex obovata		4.7	6.3
1372	2	4	right	Lamiaceae	Vitex obovata		7.93	6.3
1373	2	4	right	Lamiaceae	Vitex obovata		11.82	6.3
1374	2	4	right	Lamiaceae	Vitex obovata		13	7
1375	2	4	right	Lamiaceae	Vitex obovata		1.8	4.35
1376	2	4	right	Euphorbiaceae	Hymenocardia acida		4.74	7.63
1377	2	4	right	Euphorbiaceae	Hymenocardia acida		4.74	7.63
1378	2	4	right	Combretaceae	Combretum collinum		11.46	7.13
1379	2	4	right	Combretaceae	Combretum collinum		3.7	7.13
1380	2	4	right	Euphorbiaceae	Pseudolachnostylis maprouneifolia	Nsolo	4.6	4.74
1381	2	4	right	Euphorbiaceae	Pseudolachnostylis maprouneifolia	Nsolo	5.11	4.6
1382	2	4	right	Euphorbiaceae	Pseudolachnostylis maprouneifolia	Nsolo	3	4.42
1383	2	4	right	Capparaceae	Boscia mossambicensis		1.89	2.7
1384	2	4	right	Capparaceae	Boscia mossambicensis		3.68	2.7
1385	2	4	right	Combretaceae	Combretum psidioides	Nnepah/Ntomonih/Ntepela	6.71	2.81
1386	2	4	right	Combretaceae	Combretum psidioides	Nnepah/Ntomonih/Ntepela	2.83	2.81
1387	2	4	right	Combretaceae	Pteleopsis myrtifolia	Nnepah	19.3	12.89
1388	2	4	right	Caesalpiniaceae	Albizia forbesii	Ndjembeh	23	14.18
1389	2	4	right	Caesalpiniaceae	Albizia forbesii	Ndjembeh	20.11	13.92
1390	2	4	right	Caesalpiniaceae	Albizia forbesii	Ndjembeh	17.8	13.61
1391	2	4	right	Euphorbiaceae	Hymenocardia acida		1.4	2.26
1392	2	4	right	Euphorbiaceae	Hymenocardia acida		7	4.47
1393	2	4	right	Fabaceae	Burkea africana	Nkalatih	9.3	7.1
1394	2	4	right	Fabaceae	Burkea africana	Nkalatih	20.5	11.79
1395	2	4	right	Fabaceae	Burkea africana	Nkalatih	22.32	12.36
1396	2	4	right	Fabaceae	Burkea africana	Nkalatih	24.71	13
1397	2	4	right	Fabaceae	Burkea africana	Nkalatih	30.1	14.94
1398	2	4	right	Fabaceae	Burkea africana	Nkalatih	9.7	5.1
1399	2	4	right	Fabaceae	Burkea africana	Nkalatih	6.53	5.3
1400	2	4	right	Fabaceae	Burkea africana	Nkalatih	6.38	5.72
1401	2	4	right	Annonaceae	Annona senegalensis	Muyebeh/Ntopetope/Nrepeh	2.77	2.81
1402	2	4	right	Annonaceae	Annona senegalensis	Muyebeh/Ntopetope/Nrepeh	1.5	2.81
1403	2	4	right	Annonaceae	Annona senegalensis	Muyebeh/Ntopetope/Nrepeh	1.36	2.73
1404	2	4	right	Capparaceae	Maerua schinzii		12.7	13
1405	2	4	right	Capparaceae	Maerua schinzii		10.81	12.44
1406	2	4	right	Capparaceae	Maerua schinzii		18.9	13.1
1407	2	4	right	Capparaceae	Maerua schinzii		6.84	4
1408	2	4	right	Capparaceae	Maerua schinzii		2.96	4.9
1409	2	4	right	Capparaceae	Maerua schinzii		4	5.11
1410	2	5	left	Euphorbiaceae	Pseudolachnostylis maprouneifolia	Nsolo	4.8	7.3
1411	2	5	left	Euphorbiaceae	Pseudolachnostylis maprouneifolia	Nsolo	5.62	7.49
1412	2	5	left	Euphorbiaceae	Pseudolachnostylis maprouneifolia	Nsolo	5.5	7.38
1413	2	5	left	Euphorbiaceae	Pseudolachnostylis maprouneifolia	Nsolo	4.83	4.2
1414	2	5	left	Euphorbiaceae	Pseudolachnostylis maprouneifolia	Nsolo	7.8	7.3
1415	2	5	left	Euphorbiaceae	Pseudolachnostylis maprouneifolia	Nsolo	11.79	7.3
1416	2	5	left	Euphorbiaceae	Pseudolachnostylis maprouneifolia	Nsolo	8.13	7.3
1417	2	5	left	Combretaceae	Terminalia randii	Tchizuh	1.46	2.53
1418	2	5	left	Combretaceae	Terminalia randii	Tchizuh	1.46	2.53
1419	2	5	left	Combretaceae	Terminalia randii	Tchizuh	1.54	2.53
1420	2	5	left	Apocynaceae	Diplorhynchus condylocarpon	Ntomonih	2	2
1421	2	5	left	Apocynaceae	Diplorhynchus condylocarpon	Ntomonih	8.9	4.6
1422	2	5	left	Apocynaceae	Diplorhynchus condylocarpon	Ntomonih	8.9	4.6
1423	2	5	left	Apocynaceae	Diplorhynchus condylocarpon	Ntomonih	4	4.6
1424	2	5	left	Apocynaceae	Diplorhynchus condylocarpon	Ntomonih	1.6	4.6
1425	2	5	left	Apocynaceae	Diplorhynchus condylocarpon	Ntomonih	2	4.6
1426	2	5	left	Apocynaceae	Diplorhynchus condylocarpon	Ntomonih	3	4.6
1427	2	5	left	Apocynaceae	Diplorhynchus condylocarpon	Ntomonih	1.9	4.6
1428	2	5	left	Apocynaceae	Diplorhynchus condylocarpon	Ntomonih	1.5	4.6
1429	2	5	left	Apocynaceae	Diplorhynchus condylocarpon	Ntomonih	3.2	4.6
1430	2	5	left	Euphorbiaceae	Pseudolachnostylis maprouneifolia	Nsolo	2.7	4
1431	2	5	left	Euphorbiaceae	Pseudolachnostylis maprouneifolia	Nsolo	9.9	7.2
1432	2	5	left	Annonaceae	Annona senegalensis	Muyebeh/Ntopetope/Nrepeh	1.63	3.3
1433	2	5	left	Apocynaceae	Diplorhynchus condylocarpon	Ntomonih	1.5	3
1434	2	5	left	Apocynaceae	Diplorhynchus condylocarpon	Ntomonih	1.5	3.3
1435	2	5	left	Apocynaceae	Diplorhynchus condylocarpon	Ntomonih	2	3.3
1436	2	5	left	Apocynaceae	Diplorhynchus condylocarpon	Ntomonih	2	3.3
1437	2	5	left	Combretaceae	Pteleopsis myrtifolia	Nnepah	34.21	13.69
1438	2	5	left	Combretaceae	Pteleopsis myrtifolia	Nnepah	22.36	12
1439	2	5	left	Apocynaceae	Diplorhynchus condylocarpon	Ntomonih	1.5	2.3
1440	2	5	left	Apocynaceae	Diplorhynchus condylocarpon	Ntomonih	1.5	2.3
1441	2	5	left	Apocynaceae	Diplorhynchus condylocarpon	Ntomonih	1.5	2.3
1442	2	5	left	Apocynaceae	Diplorhynchus condylocarpon	Ntomonih	1.5	2.3
1443	2	5	left	Apocynaceae	Diplorhynchus condylocarpon	Ntomonih	1.5	2.3
1444	2	5	left	Fabaceae	Burkea africana	Nkalatih	29.6	14
1445	2	5	right	Annonaceae	Annona senegalensis	Muyebeh/Ntopetope/Nrepeh	2	2
1446	2	5	right	Annonaceae	Annona senegalensis	Muyebeh/Ntopetope/Nrepeh	2	2
1447	2	5	right	Annonaceae	Annona senegalensis	Muyebeh/Ntopetope/Nrepeh	2	2
1448	2	5	right	Annonaceae	Annona senegalensis	Muyebeh/Ntopetope/Nrepeh	2	2
1449	2	5	right	Rubiaceae	Crossopteryx febrifuga	Nehanih	21.31	10.64
1450	2	5	right	Apocynaceae	Diplorhynchus condylocarpon	Ntomonih	5.72	6.37
1451	2	5	right	Apocynaceae	Diplorhynchus condylocarpon	Ntomonih	4.6	6.37
1452	2	5	right	Fabaceae	Swartzia madagascariensis	Tchinhenhe	1.5	2
1453	2	5	right	Combretaceae	Combretum collinum		2.5	5.4
1454	2	5	right	Combretaceae	Combretum collinum		5.72	7
1455	2	5	right	Combretaceae	Combretum collinum		11.7	7.18
1456	2	5	right	Fabaceae	Swartzia madagascariensis	Tchinhenhe	17.8	7.9
1457	2	5	right	Annonaceae	Annona senegalensis	Muyebeh/Ntopetope/Nrepeh	1.4	2
1458	2	5	right	Annonaceae	Annona senegalensis	Muyebeh/Ntopetope/Nrepeh	1.5	2
1459	2	5	right	Combretaceae	Combretum collinum		7.9	8
1460	2	5	right	Combretaceae	Combretum paniculatum		20.35	11.9
1461	2	5	right	Combretaceae	Combretum paniculatum		23.21	13.14
1462	2	5	right	Fabaceae	Burkea africana	Nkalatih	41.34	12.51
1463	2	5	right	Fabaceae	Burkea africana	Nkalatih	7.83	12.41
1464	2	5	right	Combretaceae	Pteleopsis myrtifolia	Nnepah	16.48	11.31
1465	2	5	right	Combretaceae	Pteleopsis myrtifolia	Nnepah	13.1	11.3
1466	2	5	right	Combretaceae	Pteleopsis myrtifolia	Nnepah	11.21	11.3
1467	2	5	right	Combretaceae	Pteleopsis myrtifolia	Nnepah	10.43	11.3
1468	2	5	right	Euphorbiaceae	Pseudolachnostylis maprouneifolia	Nsolo	12.47	7.76
1469	2	5	right	Euphorbiaceae	Pseudolachnostylis maprouneifolia	Nsolo	9.7	7.76
1470	2	5	right	Euphorbiaceae	Pseudolachnostylis maprouneifolia	Nsolo	8.13	7.76
1471	2	5	right	Euphorbiaceae	Pseudolachnostylis maprouneifolia	Nsolo	4.7	7.76
1472	2	6	left	Combretaceae	Combretum collinum		8.64	5
1473	2	6	left	Combretaceae	Combretum collinum		6.7	5
1474	2	6	left	Combretaceae	Pteleopsis myrtifolia	Nnepah	2	2.8
1475	2	6	left	Combretaceae	Pteleopsis myrtifolia	Nnepah	2	2.8
1476	2	6	left	Euphorbiaceae	Pseudolachnostylis maprouneifolia	Nsolo	10.38	7.64
1477	2	6	left	Euphorbiaceae	Pseudolachnostylis maprouneifolia	Nsolo	9.71	7.64
1478	2	6	left	Combretaceae	Combretum collinum		6.63	4.38
1479	2	6	left	Combretaceae	Combretum collinum		1.8	4.38
1480	2	6	left	Combretaceae	Combretum collinum		4.7	4.38
1481	2	6	left	Combretaceae	Combretum psidioides	Nnepah/Ntomonih/Ntepela	4.7	5.62
1482	2	6	left	Combretaceae	Combretum psidioides	Nnepah/Ntomonih/Ntepela	5.38	5.4
1483	2	6	left	Caesalpiniaceae	Brachystegia spiciformis	Ntchenga/Ndjomboh	22.4	12.46
1484	2	6	left	Apocynaceae	Diplorhynchus condylocarpon	Ntomonih	2.76	2.8
1485	2	6	left	Apocynaceae	Diplorhynchus condylocarpon	Ntomonih	1.8	2.8
1486	2	6	left	Apocynaceae	Diplorhynchus condylocarpon	Ntomonih	1.8	2.8
1487	2	6	left	Apocynaceae	Diplorhynchus condylocarpon	Ntomonih	2	2.8
1488	2	6	left	Apocynaceae	Diplorhynchus condylocarpon	Ntomonih	1.5	2.8
1489	2	6	left	Combretaceae	Terminalia randii	Tchizuh	1.43	2.39
1490	2	6	left	Combretaceae	Terminalia mollis	Tchizuh	2	2.39
1491	2	6	left	Combretaceae	Terminalia mollis	Tchizuh	2	2.39
1492	2	6	left	Lamiaceae	Vitex obovata		3	3.9
1493	2	6	left	Lamiaceae	Vitex obovata		1.5	3.9
1494	2	6	left	Lamiaceae	Vitex obovata		2	3.9
1495	2	6	left	Lamiaceae	Vitex obovata		1.47	3.9
1496	2	6	left	Lamiaceae	Vitex obovata		1.5	3.9
1497	2	6	left	Capparaceae	Maerua schinzii		2.73	2.83
1498	2	6	left	Capparaceae	Maerua schinzii		3	2.75
1499	2	6	left	Capparaceae	Boscia mossambicensis		1.48	2
1500	2	6	left	Capparaceae	Boscia mossambicensis		1.5	2
1501	2	6	left	Capparaceae	Boscia mossambicensis		1.4	2
1502	2	6	left	Capparaceae	Boscia mossambicensis		20.31	12.68
1503	2	6	left	Capparaceae	Boscia mossambicensis		27.14	13.59
1504	2	6	left	Fabaceae	Swartzia madagascariensis	Tchinhenhe	1.5	2
1505	2	6	left	Celastraceae	Gymnosporia senegalensis	Nnepah	1.46	2
1506	2	6	left	Fabaceae	Burkea africana	Nkalatih	27.8	13
1507	2	6	left	Fabaceae	Burkea africana	Nkalatih	22	12.4
1508	2	6	left	Annonaceae	Annona senegalensis	Muyebeh/Ntopetope/Nrepeh	6.71	4.8
1509	2	6	left	Annonaceae	Annona senegalensis	Muyebeh/Ntopetope/Nrepeh	3.79	4
1510	2	6	left	Combretaceae	Terminalia mollis	Tchizuh	1.5	11.9
1511	2	6	left	Combretaceae	Terminalia mollis	Tchizuh	2	4.12
1512	2	6	left	Combretaceae	Terminalia mollis	Tchizuh	16.7	11.8
1513	2	6	left	Combretaceae	Terminalia mollis	Tchizuh	17	11.7
1514	2	6	left	Apocynaceae	Diplorhynchus condylocarpon	Ntomonih	12.5	5.73
1515	2	6	left	Rubiaceae	Crossopteryx febrifuga	Nehanih	4.7	4
1516	2	6	left	Fabaceae	Pterocarpus angolensis	Mtumbateh	4	6
1517	2	6	left	Caesalpiniaceae	Albizia forbesii	Ndjembeh	40.32	14.89
1518	2	6	right	Rubiaceae	Crossopteryx febrifuga	Nehanih	7.1	5.39
1519	2	6	right	Rubiaceae	Crossopteryx febrifuga	Nehanih	7	5.39
1520	2	6	right	Rubiaceae	Crossopteryx febrifuga	Nehanih	10.73	6
1521	2	6	right	Rubiaceae	Crossopteryx febrifuga	Nehanih	3.71	5.7
1522	2	6	right	Rubiaceae	Crossopteryx febrifuga	Nehanih	3.5	4.37
1523	2	6	right	Rubiaceae	Crossopteryx febrifuga	Nehanih	2.68	4
1524	2	6	right	Rubiaceae	Crossopteryx febrifuga	Nehanih	4.46	5
1525	2	6	right	Combretaceae	Combretum collinum		6.6	6.4
1526	2	6	right	Combretaceae	Combretum psidioides	Nnepah/Ntomonih/Ntepela	21.73	12.37
1527	2	6	right	Euphorbiaceae	Pseudolachnostylis maprouneifolia	Nsolo	15.71	9.75
1528	2	6	right	Euphorbiaceae	Pseudolachnostylis maprouneifolia	Nsolo	17.55	10
1529	2	6	right	Euphorbiaceae	Pseudolachnostylis maprouneifolia	Nsolo	12.67	9.03
1530	2	6	right	Caesalpiniaceae	Brachystegia spiciformis	Ntchenga/Ndjomboh	4	11
1531	2	6	right	Caesalpiniaceae	Brachystegia spiciformis	Ntchenga/Ndjomboh	17	12.81
1532	2	6	right	Combretaceae	Combretum psidioides	Nnepah/Ntomonih/Ntepela	2.84	5.3
1533	2	6	right	Combretaceae	Combretum psidioides	Nnepah/Ntomonih/Ntepela	12.86	14
1534	2	6	right	Caesalpiniaceae	Brachystegia spiciformis	Ntchenga/Ndjomboh	3	2.53
1535	2	6	right	Euphorbiaceae	Pseudolachnostylis maprouneifolia	Nsolo	20.81	12.48
1536	2	6	right	Euphorbiaceae	Pseudolachnostylis maprouneifolia	Nsolo	1.8	3
1537	2	6	right	Combretaceae	Terminalia randii	Tchizuh	2.8	2.9
1538	2	6	right	Combretaceae	Terminalia randii	Tchizuh	1.69	2
1539	2	6	right	Combretaceae	Terminalia mollis	Tchizuh	2.84	4.25
1540	2	6	right	Combretaceae	Terminalia mollis	Tchizuh	2	3.84
1541	2	6	right	Caesalpiniaceae	Brachystegia spiciformis	Ntchenga/Ndjomboh	2.8	2
1542	2	6	right	Caesalpiniaceae	Brachystegia spiciformis	Ntchenga/Ndjomboh	2	2
1543	2	6	right	Caesalpiniaceae	Brachystegia spiciformis	Ntchenga/Ndjomboh	2.67	2.73
1544	2	6	right	Combretaceae	Terminalia mollis	Tchizuh	1.8	3
1545	2	6	right	Combretaceae	Terminalia mollis	Tchizuh	3	3
1546	2	6	right	Combretaceae	Terminalia mollis	Tchizuh	2	3
1547	2	6	right	Combretaceae	Terminalia mollis	Tchizuh	2	3
1548	2	6	right	Combretaceae	Terminalia mollis	Tchizuh	2.56	3
1549	2	6	right	Combretaceae	Terminalia mollis	Tchizuh	1.6	3
1550	2	6	right	Fabaceae	Indigofera lyalli	Tchinhenhe/Mpindjih	2	2.38
1551	2	6	right	Apocynaceae	Diplorhynchus condylocarpon	Ntomonih	2.5	2
1552	2	6	right	Apocynaceae	Diplorhynchus condylocarpon	Ntomonih	2.5	2
1553	2	6	right	Apocynaceae	Diplorhynchus condylocarpon	Ntomonih	2.6	2
1554	2	6	right	Caesalpiniaceae	Brachystegia spiciformis	Ntchenga/Ndjomboh	2.7	2.14
1555	2	6	right	Annonaceae	Annona senegalensis	Muyebeh/Ntopetope/Nrepeh	2	2
1556	2	6	right	Annonaceae	Annona senegalensis	Muyebeh/Ntopetope/Nrepeh	1.5	2.5
1557	2	6	right	Annonaceae	Annona senegalensis	Muyebeh/Ntopetope/Nrepeh	1.5	2.5
1558	2	6	right	Fabaceae	Indigofera jucunda	Ntundumalah	2	2
1559	2	6	right	Apocynaceae	Diplorhynchus condylocarpon	Ntomonih	1.8	2
1560	2	7	left	Fabaceae	Pericopsis angolensis	Mbuanga	16.18	12.64
1561	2	7	left	Fabaceae	Pericopsis angolensis	Mbuanga	22.76	14.76
1562	2	7	left	Fabaceae	Pericopsis angolensis	Mbuanga	13.14	12
1563	2	7	left	Fabaceae	Pericopsis angolensis	Mbuanga	17.42	13.46
1564	2	7	left	Fabaceae	Pericopsis angolensis	Mbuanga	15.84	12.38
1565	2	7	left	Fabaceae	Pericopsis angolensis	Mbuanga	22.46	14
1566	2	7	left	Euphorbiaceae	Pseudolachnostylis maprouneifolia	Nsolo	23.53	16.13
1567	2	7	left	Euphorbiaceae	Pseudolachnostylis maprouneifolia	Nsolo	12.78	12.92
1568	2	7	left	Annonaceae	Annona senegalensis	Muyebeh/Ntopetope/Nrepeh	2.83	2.76
1569	2	7	left	Caesalpiniaceae	Brachystegia spiciformis	Ntchenga/Ndjomboh	9.78	9.17
1570	2	7	left	Combretaceae	Pteleopsis myrtifolia	Nnepah	14.98	17.48
1571	2	7	left	Caesalpiniaceae	Brachystegia spiciformis	Ntchenga/Ndjomboh	7.49	11.87
1572	2	7	left	Caesalpiniaceae	Brachystegia spiciformis	Ntchenga/Ndjomboh	6.78	9.74
1573	2	7	left	Caesalpiniaceae	Brachystegia spiciformis	Ntchenga/Ndjomboh	2.86	3
1574	2	7	left	Caesalpiniaceae	Brachystegia spiciformis	Ntchenga/Ndjomboh	1.89	2.46
1575	2	7	left	Combretaceae	Terminalia randii	Tchizuh	3.76	5.63
1576	2	7	right	Lamiaceae	Vitex obovata		4.26	3.53
1577	2	7	right	Lamiaceae	Vitex obovata		2.76	3.53
1578	2	7	right	Lamiaceae	Vitex obovata		3.36	3.53
1579	2	7	right	Combretaceae	Terminalia mollis	Tchizuh	4.76	4.43
1580	2	7	right	Combretaceae	Terminalia mollis	Tchizuh	2.81	4.43
1581	2	7	right	Euphorbiaceae	Phyllanthus reticulatus	Nsalandjassih	3	3.67
1582	2	7	right	Euphorbiaceae	Phyllanthus reticulatus	Nsalandjassih	3.64	3.67
1583	2	7	right	Euphorbiaceae	Phyllanthus reticulatus	Nsalandjassih	4.2	3.67
1584	2	7	right	Fabaceae	Swartzia madagascariensis	Tchinhenhe	2	2
1585	2	7	right	Caesalpiniaceae	Brachystegia utilis	Ntchenga/Ndjombo	37.67	17.63
1586	2	7	right	Fabaceae	Indigofera jucunda	Ntundumalah	5.18	4.53
1587	2	7	right	Fabaceae	Indigofera jucunda	Ntundumalah	3.26	4.53
1588	2	7	right	Caesalpiniaceae	Albizia forbesii	Ndjembeh	2.82	4
1589	2	7	right	Fabaceae	Indigofera jucunda	Ntundumalah	2.14	3.8
1590	2	7	right	Fabaceae	Indigofera jucunda	Ntundumalah	2	3.8
1591	2	7	right	Combretaceae	Terminalia mollis	Tchizuh	3.26	4.49
1592	2	7	right	Combretaceae	Terminalia mollis	Tchizuh	10.56	7.99
1593	2	7	right	Combretaceae	Terminalia mollis	Tchizuh	3.74	4.76
1594	2	7	right	Euphorbiaceae	Pseudolachnostylis maprouneifolia	Nsolo	10.71	8.87
1595	2	7	right	Caesalpiniaceae	Brachystegia utilis	Ntchenga/Ndjombo	40.52	17.57
1596	2	7	right	Caesalpiniaceae	Albizia forbesii	Ndjembeh	33.51	14.38
1597	2	7	right	Caesalpiniaceae	Albizia forbesii	Ndjembeh	14.76	11.42
1598	2	7	right	Euphorbiaceae	Hymenocardia acida		10.26	7.98
1599	2	7	right	Euphorbiaceae	Hymenocardia acida		3.53	3
1600	2	7	right	Euphorbiaceae	Hymenocardia acida		12.68	8.19
1601	2	7	right	Lamiaceae	Vitex obovata		2	2.06
1602	2	7	right	Lamiaceae	Vitex obovata		2	4.33
1603	2	7	right	Lamiaceae	Vitex obovata		3	4.33
1604	2	7	right	Lamiaceae	Vitex obovata		2.46	4.33
1605	2	7	right	Chrysobalanaceae	Parinari curatellifolia	Kakatucoh	11.33	7.63
1606	2	7	right	Chrysobalanaceae	Parinari curatellifolia	Kakatucoh	12.76	7.68
1607	2	7	right	Combretaceae	Pteleopsis myrtifolia	Nnepah	21.79	14.94
1608	2	7	right	Combretaceae	Terminalia mollis	Tchizuh	18.19	9.68
1609	2	7	right	Combretaceae	Combretum psidioides	Nnepah/Ntomonih/Ntepela	3.36	4.56
1610	2	7	right	Combretaceae	Combretum psidioides	Nnepah/Ntomonih/Ntepela	2.79	2.12
1611	2	7	right	Combretaceae	Combretum psidioides	Nnepah/Ntomonih/Ntepela	2	3.64
1612	2	7	right	Combretaceae	Combretum psidioides	Nnepah/Ntomonih/Ntepela	2.5	3.64
1613	2	7	right	Apocynaceae	Diplorhynchus condylocarpon	Ntomonih	2.34	3.36
1614	2	7	right	Apocynaceae	Diplorhynchus condylocarpon	Ntomonih	1.8	3.36
1615	2	7	right	Apocynaceae	Diplorhynchus condylocarpon	Ntomonih	1.87	3.36
1616	2	7	right	Combretaceae	Terminalia mollis	Tchizuh	5.78	7
1617	2	7	right	Combretaceae	Terminalia mollis	Tchizuh	6.27	7
1618	2	7	right	Combretaceae	Terminalia mollis	Tchizuh	6.27	7
1619	2	7	right	Combretaceae	Terminalia mollis	Tchizuh	6	7
1620	2	7	right	Combretaceae	Terminalia mollis	Tchizuh	4	7
1621	2	7	right	Combretaceae	Terminalia mollis	Tchizuh	5.31	7
1622	2	7	right	Combretaceae	Pteleopsis myrtifolia	Nnepah	3	4.2
1623	2	7	right	Combretaceae	Pteleopsis myrtifolia	Nnepah	2	4.2
1624	2	7	right	Combretaceae	Pteleopsis myrtifolia	Nnepah	2.5	4.2
1625	2	7	right	Combretaceae	Pteleopsis myrtifolia	Nnepah	1.8	4.2
1626	2	8	left	Caesalpiniaceae	Brachystegia spiciformis	Ntchenga/Ndjomboh	3.13	2.46
1627	2	8	left	Lamiaceae	Vitex obovata		10.76	5.87
1628	2	8	left	Lamiaceae	Vitex obovata		1.69	2
1629	2	8	left	Lamiaceae	Vitex obovata		2	2
1630	2	8	left	Lamiaceae	Vitex obovata		1.8	2
1631	2	8	left	Lamiaceae	Vitex obovata		1.8	2
1632	2	8	left	Lamiaceae	Vitex obovata		2.69	2
1633	2	8	left	Combretaceae	Combretum psidioides	Nnepah/Ntomonih/Ntepela	8.63	7.34
1634	2	8	left	Combretaceae	Combretum psidioides	Nnepah/Ntomonih/Ntepela	5.56	4.96
1635	2	8	left	Caesalpiniaceae	Brachystegia utilis	Ntchenga/Ndjombo	2.69	3
1636	2	8	left	Caesalpiniaceae	Brachystegia utilis	Ntchenga/Ndjombo	11.98	8.14
1637	2	8	left	Apocynaceae	Diplorhynchus condylocarpon	Ntomonih	1.64	2
1638	2	8	left	Apocynaceae	Diplorhynchus condylocarpon	Ntomonih	1.49	2
1639	2	8	left	Apocynaceae	Diplorhynchus condylocarpon	Ntomonih	1.38	2
1640	2	8	left	Rubiaceae	Keetia gueinzii	Nchawachawa/Ntava	1.4	2
1641	2	8	left	Rubiaceae	Keetia gueinzii	Nchawachawa/Ntava	1.52	2
1642	2	8	left	Capparaceae	Maerua schinzii		2.69	2.31
1643	2	8	left	Capparaceae	Maerua schinzii		2	2.31
1644	2	8	left	Capparaceae	Maerua schinzii		6.74	5
1645	2	8	left	Capparaceae	Maerua schinzii		8.63	6.34
1646	2	8	left	Capparaceae	Maerua schinzii		8.63	6.34
1647	2	8	left	Capparaceae	Maerua schinzii		5.64	4.77
1648	2	8	left	Apocynaceae	Diplorhynchus condylocarpon	Ntomonih	2	2
1649	2	8	left	Capparaceae	Maerua schinzii		3.66	2
1650	2	8	left	Capparaceae	Maerua schinzii		3	2.31
1651	2	8	left	Fabaceae	Burkea africana	Nkalatih	18.31	12.46
1652	2	8	left	Fabaceae	Burkea africana	Nkalatih	9.72	10
1653	2	8	left	Anacardiaceae	Ozoroa concolor	Mpekessuh	10.63	9.82
1654	2	8	left	Anacardiaceae	Ozoroa concolor	Mpekessuh	6.28	4.73
1655	2	8	left	Anacardiaceae	Ozoroa concolor	Mpekessuh	4.26	3.26
1656	2	8	left	Caesalpiniaceae	Brachystegia utilis	Ntchenga/Ndjombo	24	15.68
1657	2	8	left	Apocynaceae	Diplorhynchus condylocarpon	Ntomonih	2	4.8
1658	2	8	left	Apocynaceae	Diplorhynchus condylocarpon	Ntomonih	2.9	4.8
1659	2	8	left	Capparaceae	Maerua schinzii		5.28	4.81
1660	2	8	left	Capparaceae	Maerua schinzii		4	3.63
1661	2	8	left	Capparaceae	Maerua schinzii		2	3
1662	2	8	right	Chrysobalanaceae	Parinari curatellifolia	Kakatucoh	3.47	3.81
1663	2	8	right	Chrysobalanaceae	Parinari curatellifolia	Kakatucoh	6.26	3.7
1664	2	8	right	Chrysobalanaceae	Parinari curatellifolia	Kakatucoh	4.63	3.81
1665	2	8	right	Verbenaceae	Vitex obovata		3.72	2.57
1666	2	8	right	Chrysobalanaceae	Parinari curatellifolia	Kakatucoh	7.83	5.61
1667	2	8	right	Chrysobalanaceae	Parinari curatellifolia	Kakatucoh	2.43	2
1668	2	8	right	Chrysobalanaceae	Parinari curatellifolia	Kakatucoh	2.51	2
1669	2	8	right	Combretaceae	Pteleopsis myrtifolia	Nnepah	29.47	16.32
1670	2	8	right	Chrysobalanaceae	Parinari curatellifolia	Kakatucoh	2.3	2
1671	2	8	right	Apocynaceae	Diplorhynchus condylocarpon	Ntomonih	1.46	2
1672	2	8	right	Apocynaceae	Diplorhynchus condylocarpon	Ntomonih	1.5	2
1673	2	8	right	Apocynaceae	Diplorhynchus condylocarpon	Ntomonih	1.49	2
1674	2	8	right	Apocynaceae	Diplorhynchus condylocarpon	Ntomonih	6.32	4.18
1675	2	8	right	Apocynaceae	Diplorhynchus condylocarpon	Ntomonih	7.42	5.32
1676	2	8	right	Apocynaceae	Diplorhynchus condylocarpon	Ntomonih	9.81	6.74
1677	2	8	right	Apocynaceae	Diplorhynchus condylocarpon	Ntomonih	5.78	4.47
1678	2	8	right	Apocynaceae	Diplorhynchus condylocarpon	Ntomonih	2.34	2.56
1679	2	8	right	Combretaceae	Pteleopsis myrtifolia	Nnepah	14.74	10.26
1680	2	8	right	Chrysobalanaceae	Parinari curatellifolia	Kakatucoh	3.46	2.61
1681	2	8	right	Combretaceae	Combretum collinum		8.79	6.29
1682	2	8	right	Chrysobalanaceae	Parinari curatellifolia	Kakatucoh	3.18	2.57
1683	2	8	right	Chrysobalanaceae	Parinari curatellifolia	Kakatucoh	4.26	3.7
1684	2	8	right	Chrysobalanaceae	Parinari curatellifolia	Kakatucoh	14.46	10.18
1685	2	8	right	Chrysobalanaceae	Parinari curatellifolia	Kakatucoh	2.8	2.16
1686	2	8	right	Chrysobalanaceae	Parinari curatellifolia	Kakatucoh	2	2
1687	2	8	right	Chrysobalanaceae	Parinari curatellifolia	Kakatucoh	2.7	2
1688	2	8	right	Chrysobalanaceae	Parinari curatellifolia	Kakatucoh	2.2	2.16
1689	2	8	right	Chrysobalanaceae	Parinari curatellifolia	Kakatucoh	2.28	2.16
1690	2	8	right	Chrysobalanaceae	Parinari curatellifolia	Kakatucoh	4.21	3
1691	2	8	right	Chrysobalanaceae	Parinari curatellifolia	Kakatucoh	5.69	4.36
1692	2	8	right	Chrysobalanaceae	Parinari curatellifolia	Kakatucoh	2.76	3
1693	2	8	right	Combretaceae	Combretum collinum		8.46	6
1694	2	8	right	Chrysobalanaceae	Parinari curatellifolia	Kakatucoh	5.31	4.13
1695	2	8	right	Chrysobalanaceae	Parinari curatellifolia	Kakatucoh	3.46	2.62
1696	2	8	right	Euphorbiaceae	Pseudolachnostylis maprouneifolia	Nsolo	6.28	4.76
1697	2	8	right	Euphorbiaceae	Pseudolachnostylis maprouneifolia	Nsolo	5.69	4.76
1698	2	8	right	Caesalpiniaceae	Brachystegia spiciformis	Ntchenga/Ndjomboh	3.2	2.41
1699	2	8	right	Caesalpiniaceae	Brachystegia spiciformis	Ntchenga/Ndjomboh	5.83	3
1700	2	8	right	Euphorbiaceae	Hymenocardia acida		3.27	3
1701	2	8	right	Euphorbiaceae	Hymenocardia acida		3.23	2
1702	2	8	right	Euphorbiaceae	Hymenocardia acida		3.2	2.18
1703	2	8	right	Euphorbiaceae	Hymenocardia acida		4.48	2.56
1704	2	8	right	Euphorbiaceae	Hymenocardia acida		5	3.23
1705	2	8	right	Euphorbiaceae	Hymenocardia acida		3.64	2.61
1706	2	8	right	Apocynaceae	Diplorhynchus condylocarpon	Ntomonih	1.36	2
1707	2	8	right	Apocynaceae	Diplorhynchus condylocarpon	Ntomonih	1.36	2
1708	2	8	right	Apocynaceae	Diplorhynchus condylocarpon	Ntomonih	1.37	2
1709	2	8	right	Capparaceae	Maerua schinzii		2.2	2
1710	2	8	right	Fabaceae	Indigofera jucunda	Ntundumalah	7.78	4.73
1711	2	8	right	Fabaceae	Indigofera jucunda	Ntundumalah	3.29	2.81
1712	2	8	right	Burseraceae	Commiphora pyracanthoides	Mpekessuh/Nsalanjassih	3.4	2.23
1713	2	8	right	Burseraceae	Commiphora pyracanthoides	Mpekessuh/Nsalanjassih	2	2.01
1714	2	8	right	Burseraceae	Commiphora pyracanthoides	Mpekessuh/Nsalanjassih	2.81	2
1715	2	8	right	Burseraceae	Commiphora pyracanthoides	Mpekessuh/Nsalanjassih	3.64	2.53
1716	2	8	right	Burseraceae	Commiphora pyracanthoides	Mpekessuh/Nsalanjassih	3.21	2.5
1717	2	8	right	Burseraceae	Commiphora pyracanthoides	Mpekessuh/Nsalanjassih	2	2.5
1718	2	8	right	Burseraceae	Commiphora pyracanthoides	Mpekessuh/Nsalanjassih	1.82	2.1
1719	2	8	right	Combretaceae	Pteleopsis myrtifolia	Nnepah	28.47	16.89
1720	2	8	right	Apocynaceae	Diplorhynchus condylocarpon	Ntomonih	4.76	3.36
1721	2	8	right	Apocynaceae	Diplorhynchus condylocarpon	Ntomonih	8.26	5.47
1722	2	8	right	Apocynaceae	Diplorhynchus condylocarpon	Ntomonih	6.61	4.81
1723	2	8	right	Apocynaceae	Diplorhynchus condylocarpon	Ntomonih	5.26	4.34
1724	2	8	right	Euphorbiaceae	Pseudolachnostylis maprouneifolia	Nsolo	7.47	5.81
1725	2	8	right	Euphorbiaceae	Pseudolachnostylis maprouneifolia	Nsolo	10.61	6.71
1726	2	8	right	Euphorbiaceae	Pseudolachnostylis maprouneifolia	Nsolo	2.81	3
1727	2	8	right	Euphorbiaceae	Pseudolachnostylis maprouneifolia	Nsolo	3.46	2.61
1728	2	8	right	Euphorbiaceae	Pseudolachnostylis maprouneifolia	Nsolo	3.36	2.29
1729	2	8	right	Euphorbiaceae	Pseudolachnostylis maprouneifolia	Nsolo	4.9	2.57
1730	2	8	right	Euphorbiaceae	Pseudolachnostylis maprouneifolia	Nsolo	3.11	2.05
1731	2	8	right	Combretaceae	Combretum collinum		11.28	6.14
1732	2	8	right	Euphorbiaceae	Pseudolachnostylis maprouneifolia	Nsolo	5.65	4.13
1733	2	8	right	Euphorbiaceae	Pseudolachnostylis maprouneifolia	Nsolo	10.97	7.74
1734	2	8	right	Euphorbiaceae	Pseudolachnostylis maprouneifolia	Nsolo	11.29	7.36
1735	2	8	right	Euphorbiaceae	Pseudolachnostylis maprouneifolia	Nsolo	11.93	7.32
1736	2	8	right	Fabaceae	Burkea africana	Nkalatih	3.56	2.72
1737	2	8	right	Apocynaceae	Diplorhynchus condylocarpon	Ntomonih	11.8	5.61
1738	2	8	right	Combretaceae	Pteleopsis myrtifolia	Nnepah	18.27	12.18
1739	2	8	right	Capparaceae	Maerua schinzii		4.61	3.12
1740	2	8	right	Capparaceae	Maerua schinzii		7.92	5.23
1741	2	8	right	Capparaceae	Maerua schinzii		9.84	6.31
1742	2	8	right	Capparaceae	Boscia mossambicensis		11.28	7.88
1743	2	8	right	Capparaceae	Boscia mossambicensis		3.64	3
1744	2	8	right	Combretaceae	Combretum collinum		7.62	5.42
1745	2	8	right	Combretaceae	Combretum collinum		10.56	7
1746	2	8	right	Apocynaceae	Diplorhynchus condylocarpon	Ntomonih	5.76	3.56
1747	2	8	right	Fabaceae	Burkea africana	Nkalatih	12.37	7.62
1748	2	8	right	Combretaceae	Terminalia mollis	Tchizuh	1.63	2
1749	2	8	right	Apocynaceae	Diplorhynchus condylocarpon	Ntomonih	2.24	2
1750	2	8	right	Caesalpiniaceae	Brachystegia spiciformis	Ntchenga/Ndjomboh	16.57	12.32
1751	2	8	right	Caesalpiniaceae	Brachystegia spiciformis	Ntchenga/Ndjomboh	16	12.32
1752	2	8	right	Caesalpiniaceae	Brachystegia spiciformis	Ntchenga/Ndjomboh	26.37	14.74
1753	2	8	right	Annonaceae	Annona senegalensis	Muyebeh/Ntopetope/Nrepeh	2	2
1754	2	8	right	Annonaceae	Annona senegalensis	Muyebeh/Ntopetope/Nrepeh	3.2	2.34
1755	2	8	right	Annonaceae	Annona senegalensis	Muyebeh/Ntopetope/Nrepeh	2.78	2.32
1756	2	8	right	Combretaceae	Brachystegia spiciformis	Ntchenga/Ndjomboh	6.47	2.3
1757	2	8	right	Euphorbiaceae	Hymenocardia acida		4.57	2.78
1758	2	8	right	Euphorbiaceae	Hymenocardia acida		6.78	4.26
1759	2	8	right	Euphorbiaceae	Hymenocardia acida		5.56	3.08
1760	2	8	right	Euphorbiaceae	Hymenocardia acida		3.97	2.07
1761	2	8	right	Euphorbiaceae	Hymenocardia acida		3.71	2.07
1762	2	8	right	Combretaceae	Combretum collinum		8.43	5.53
1763	2	8	right	Combretaceae	Combretum collinum		9.64	6.25
1764	2	8	right	Combretaceae	Terminalia mollis	Tchizuh	2.83	2.07
1765	2	8	right	Anacardiaceae	Ozoroa concolor	Mpekessuh	6.63	4.44
1766	2	8	right	Anacardiaceae	Ozoroa concolor	Mpekessuh	3.56	3
1767	2	8	right	Anacardiaceae	Ozoroa concolor	Mpekessuh	7.64	4.79
1768	2	8	right	Anacardiaceae	Ozoroa concolor	Mpekessuh	4.6	3.01
1769	2	8	right	Anacardiaceae	Ozoroa concolor	Mpekessuh	4.91	3.1
1770	2	8	right	Euphorbiaceae	Pseudolachnostylis maprouneifolia	Nsolo	14.73	11.73
1771	2	8	right	Euphorbiaceae	Pseudolachnostylis maprouneifolia	Nsolo	15.41	12
1772	2	8	right	Caesalpiniaceae	Brachystegia utilis	Ntchenga/Ndjombo	38.55	15.61
1773	2	8	right	Euphorbiaceae	Pseudolachnostylis maprouneifolia	Nsolo	10.6	7.32
1774	2	8	right	Euphorbiaceae	Pseudolachnostylis maprouneifolia	Nsolo	11.23	8.21
1775	2	8	right	Euphorbiaceae	Pseudolachnostylis maprouneifolia	Nsolo	10.62	8.32
1776	2	8	right	Euphorbiaceae	Pseudolachnostylis maprouneifolia	Nsolo	5.56	4
1777	2	8	right	Euphorbiaceae	Pseudolachnostylis maprouneifolia	Nsolo	11.65	6.25
1778	2	8	right	Euphorbiaceae	Pseudolachnostylis maprouneifolia	Nsolo	17.9	12.78
1779	2	8	right	Euphorbiaceae	Pseudolachnostylis maprouneifolia	Nsolo	7.12	5.81
1780	2	8	right	Euphorbiaceae	Pseudolachnostylis maprouneifolia	Nsolo	9.56	6.37
1781	2	8	right	Fabaceae	Indigofera jucunda	Ntundumalah	6.12	4.17
1782	2	8	right	Euphorbiaceae	Pseudolachnostylis maprouneifolia	Nsolo	12.46	6.31
1783	3	1	left	Rubiaceae	Crossopteryx febrifuga	Nehanih	3.4	2.57
1784	3	1	left	Olacaceae	Ximenia americana	Mpindjih	2	2.08
1785	3	1	left	Olacaceae	Ximenia americana	Mpindjih	3	2.47
1786	3	1	left	Euphorbiaceae	Pseudolachnostylis maprouneifolia	Nsolo	2	2
1787	3	1	left	Combretaceae	Pteleopsis myrtifolia	Nnepah	17.56	12.86
1788	3	1	left	Annonaceae	Annona senegalensis	Muyebeh/Ntopetope/Nrepeh	6.18	4.48
1789	3	1	left	Annonaceae	Annona senegalensis	Muyebeh/Ntopetope/Nrepeh	1.49	2
1790	3	1	left	Annonaceae	Annona senegalensis	Muyebeh/Ntopetope/Nrepeh	2	2.8
1791	3	1	left	Combretaceae	Pteleopsis myrtifolia	Nnepah	9	7.54
1792	3	1	left	Combretaceae	Pteleopsis myrtifolia	Nnepah	13.26	9.36
1793	3	1	left	Annonaceae	Annona senegalensis	Muyebeh/Ntopetope/Nrepeh	3.87	6.47
1794	3	1	left	Combretaceae	Pteleopsis myrtifolia	Nnepah	21.62	14.29
1795	3	1	left	Burseraceae	Commiphora pyracanthoides	Mpekessuh/Nsalanjassih	3.9	2.36
1796	3	1	left	Burseraceae	Commiphora pyracanthoides	Mpekessuh/Nsalanjassih	3.2	2
1797	3	1	left	Fabaceae	Pericopsis angolensis	Mbuanga	30.62	17.43
1798	3	1	left	Annonaceae	Annona senegalensis	Muyebeh/Ntopetope/Nrepeh	4	3
1799	3	1	left	Annonaceae	Annona senegalensis	Muyebeh/Ntopetope/Nrepeh	3.2	2.64
1800	3	1	left	Annonaceae	Annona senegalensis	Muyebeh/Ntopetope/Nrepeh	3.3	2.21
1801	3	1	left	Annonaceae	Annona senegalensis	Muyebeh/Ntopetope/Nrepeh	3.33	2.21
1802	3	1	left	Burseraceae	Commiphora pyracanthoides	Mpekessuh/Nsalanjassih	4.64	3
1803	3	1	left	Burseraceae	Commiphora pyracanthoides	Mpekessuh/Nsalanjassih	5.36	3.76
1804	3	1	left	Burseraceae	Commiphora pyracanthoides	Mpekessuh/Nsalanjassih	4.61	3.7
1805	3	1	left	Annonaceae	Annona senegalensis	Muyebeh/Ntopetope/Nrepeh	8.8	5.7
1806	3	1	left	Annonaceae	Annona senegalensis	Muyebeh/Ntopetope/Nrepeh	5.68	4.12
1807	3	1	left	Annonaceae	Annona senegalensis	Muyebeh/Ntopetope/Nrepeh	2.77	2
1808	3	1	left	Annonaceae	Annona senegalensis	Muyebeh/Ntopetope/Nrepeh	3.61	2.36
1809	3	1	left	Annonaceae	Annona senegalensis	Muyebeh/Ntopetope/Nrepeh	2.9	2.39
1810	3	1	left	Annonaceae	Annona senegalensis	Muyebeh/Ntopetope/Nrepeh	2.18	2.01
1811	3	1	left	Annonaceae	Annona senegalensis	Muyebeh/Ntopetope/Nrepeh	4.13	2.81
1812	3	1	left	Annonaceae	Annona senegalensis	Muyebeh/Ntopetope/Nrepeh	10.28	7.43
1813	3	1	left	Annonaceae	Annona senegalensis	Muyebeh/Ntopetope/Nrepeh	7.75	5.37
1814	3	1	right	Combretaceae	Combretum molle		2.22	2.08
1815	3	1	right	Burseraceae	Commiphora pyracanthoides	Mpekessuh/Nsalanjassih	3	2.08
1816	3	1	right	Burseraceae	Commiphora pyracanthoides	Mpekessuh/Nsalanjassih	9.73	6.74
1817	3	1	right	Burseraceae	Commiphora pyracanthoides	Mpekessuh/Nsalanjassih	2	2
1818	3	1	right	Fabaceae	Swartzia madagascariensis	Tchinhenhe	2	2
1819	3	1	right	Fabaceae	Swartzia madagascariensis	Tchinhenhe	1.89	2
1820	3	1	right	Fabaceae	Swartzia madagascariensis	Tchinhenhe	1.7	2
1821	3	1	right	Fabaceae	Swartzia madagascariensis	Tchinhenhe	2	2.71
1822	3	1	right	Fabaceae	Swartzia madagascariensis	Tchinhenhe	1.36	2
1823	3	1	right	Fabaceae	Swartzia madagascariensis	Tchinhenhe	1.47	2
1824	3	1	right	Fabaceae	Swartzia madagascariensis	Tchinhenhe	2	2
1825	3	1	right	Fabaceae	Swartzia madagascariensis	Tchinhenhe	1.51	2
1826	3	1	right	Burseraceae	Commiphora pyracanthoides	Mpekessuh/Nsalanjassih	2	2
1827	3	1	right	Combretaceae	Pteleopsis myrtifolia	Nnepah	25.36	15.17
1828	3	1	right	Burseraceae	Commiphora pyracanthoides	Mpekessuh/Nsalanjassih	1.38	2
1829	3	1	right	Burseraceae	Commiphora pyracanthoides	Mpekessuh/Nsalanjassih	2	2
1830	3	1	right	Combretaceae	Combretum collinum		2.8	2.3
1831	3	1	right	Annonaceae	Annona senegalensis	Muyebeh/Ntopetope/Nrepeh	2	2
1832	3	1	right	Annonaceae	Annona senegalensis	Muyebeh/Ntopetope/Nrepeh	1.5	2
1833	3	1	right	Annonaceae	Annona senegalensis	Muyebeh/Ntopetope/Nrepeh	1.68	2
1834	3	1	right	Combretaceae	Combretum psidioides	Nnepah/Ntomonih/Ntepela	22.98	13.16
1835	3	1	right	Combretaceae	Combretum psidioides	Nnepah/Ntomonih/Ntepela	17.61	12.74
1836	3	1	right	Combretaceae	Combretum psidioides	Nnepah/Ntomonih/Ntepela	4.36	2.86
1837	3	1	right	Lamiaceae	Vitex obovata		1.78	2
1838	3	1	right	Burseraceae	Commiphora pyracanthoides	Mpekessuh/Nsalanjassih	4.78	3
1839	3	1	right	Burseraceae	Commiphora pyracanthoides	Mpekessuh/Nsalanjassih	2.7	2.34
1840	3	1	right	Burseraceae	Commiphora pyracanthoides	Mpekessuh/Nsalanjassih	3.6	2.36
1841	3	1	right	Burseraceae	Commiphora pyracanthoides	Mpekessuh/Nsalanjassih	2.8	2.17
1842	3	1	right	Combretaceae	Combretum psidioides	Nnepah/Ntomonih/Ntepela	16.7	12
1843	3	1	right	Annonaceae	Annona senegalensis	Muyebeh/Ntopetope/Nrepeh	6.8	3.76
1844	3	1	right	Annonaceae	Annona senegalensis	Muyebeh/Ntopetope/Nrepeh	4.3	3
1845	3	1	right	Annonaceae	Annona senegalensis	Muyebeh/Ntopetope/Nrepeh	6.26	3.86
1846	3	1	right	Euphorbiaceae	Pseudolachnostylis maprouneifolia	Nsolo	1.5	2
1847	3	1	right	Euphorbiaceae	Pseudolachnostylis maprouneifolia	Nsolo	2	2
1848	3	1	right	Euphorbiaceae	Pseudolachnostylis maprouneifolia	Nsolo	2.3	2
1849	3	1	right	Euphorbiaceae	Pseudolachnostylis maprouneifolia	Nsolo	2.1	2
1850	3	1	right	Euphorbiaceae	Pseudolachnostylis maprouneifolia	Nsolo	2	2
1851	3	1	right	Burseraceae	Commiphora pyracanthoides	Mpekessuh/Nsalanjassih	1.9	2
1852	3	1	right	Burseraceae	Commiphora pyracanthoides	Mpekessuh/Nsalanjassih	1.49	2
1853	3	1	right	Burseraceae	Commiphora pyracanthoides	Mpekessuh/Nsalanjassih	2	2
1854	3	1	right	Burseraceae	Commiphora pyracanthoides	Mpekessuh/Nsalanjassih	3.9	2.16
1855	3	1	right	Euphorbiaceae	Pseudolachnostylis maprouneifolia	Nsolo	2.81	2.7
1856	3	1	right	Euphorbiaceae	Pseudolachnostylis maprouneifolia	Nsolo	1.46	2
1857	3	1	right	Euphorbiaceae	Pseudolachnostylis maprouneifolia	Nsolo	3.78	2.62
1858	3	1	right	Euphorbiaceae	Pseudolachnostylis maprouneifolia	Nsolo	8.24	5.61
1859	3	1	right	Euphorbiaceae	Pseudolachnostylis maprouneifolia	Nsolo	7.36	5.82
1860	3	1	right	Euphorbiaceae	Pseudolachnostylis maprouneifolia	Nsolo	3.93	2
1861	3	1	right	Euphorbiaceae	Pseudolachnostylis maprouneifolia	Nsolo	2.56	2
1862	3	1	right	Euphorbiaceae	Pseudolachnostylis maprouneifolia	Nsolo	1.8	2
1863	3	1	right	Euphorbiaceae	Pseudolachnostylis maprouneifolia	Nsolo	3.74	2.76
1864	3	1	right	Euphorbiaceae	Pseudolachnostylis maprouneifolia	Nsolo	2.8	2
1865	3	1	right	Combretaceae	Combretum psidioides	Nnepah/Ntomonih/Ntepela	2.3	2
1866	3	1	right	Combretaceae	Combretum psidioides	Nnepah/Ntomonih/Ntepela	1.7	2
1867	3	1	right	Combretaceae	Combretum psidioides	Nnepah/Ntomonih/Ntepela	2	2
1868	3	2	left	Combretaceae	Combretum psidioides	Nnepah/Ntomonih/Ntepela	11.48	6.87
1869	3	2	left	Combretaceae	Combretum psidioides	Nnepah/Ntomonih/Ntepela	4.61	2.84
1870	3	2	left	Combretaceae	Combretum psidioides	Nnepah/Ntomonih/Ntepela	2.6	2
1871	3	2	left	Combretaceae	Combretum psidioides	Nnepah/Ntomonih/Ntepela	11.16	7.18
1872	3	2	left	Combretaceae	Combretum psidioides	Nnepah/Ntomonih/Ntepela	6.37	5.73
1873	3	2	left	Combretaceae	Combretum psidioides	Nnepah/Ntomonih/Ntepela	2.71	2.08
1874	3	2	left	Combretaceae	Combretum psidioides	Nnepah/Ntomonih/Ntepela	5.9	3.83
1875	3	2	left	Combretaceae	Combretum psidioides	Nnepah/Ntomonih/Ntepela	6.13	4.76
1876	3	2	left	Combretaceae	Combretum psidioides	Nnepah/Ntomonih/Ntepela	7.4	5.64
1877	3	2	left	Combretaceae	Combretum psidioides	Nnepah/Ntomonih/Ntepela	2.31	2.08
1878	3	2	left	Combretaceae	Combretum psidioides	Nnepah/Ntomonih/Ntepela	3.24	2.31
1879	3	2	left	Combretaceae	Combretum psidioides	Nnepah/Ntomonih/Ntepela	19.61	14.26
1880	3	2	left	Myrtaceae	Syzygium cordatum	Nakayakaya/Ntepela	80.37	22.47
1881	3	2	left	Lamiaceae	Vitex doniana	Totobih	21.26	15.33
1882	3	2	left	Combretaceae	Terminalia mollis	Tchizuh	19.56	14.76
1883	3	2	left	Annonaceae	Annona senegalensis	Muyebeh/Ntopetope/Nrepeh	3.2	2.17
1884	3	2	left	Combretaceae	Combretum psidioides	Nnepah/Ntomonih/Ntepela	4.56	3.37
1885	3	2	left	Annonaceae	Annona senegalensis	Muyebeh/Ntopetope/Nrepeh	1.38	2
1886	3	2	left	Annonaceae	Annona senegalensis	Muyebeh/Ntopetope/Nrepeh	1.42	2
1887	3	2	left	Annonaceae	Annona senegalensis	Muyebeh/Ntopetope/Nrepeh	1.61	2
1888	3	2	left	Combretaceae	Combretum psidioides	Nnepah/Ntomonih/Ntepela	11.19	7.61
1889	3	2	left	Combretaceae	Combretum psidioides	Nnepah/Ntomonih/Ntepela	10.49	6
1890	3	2	left	Combretaceae	Combretum psidioides	Nnepah/Ntomonih/Ntepela	3.76	4
1891	3	2	left	Combretaceae	Combretum psidioides	Nnepah/Ntomonih/Ntepela	10.61	7.31
1892	3	2	left	Combretaceae	Combretum psidioides	Nnepah/Ntomonih/Ntepela	4.78	4
1893	3	2	left	Combretaceae	Combretum psidioides	Nnepah/Ntomonih/Ntepela	22.56	13.47
1894	3	2	left	Combretaceae	Combretum psidioides	Nnepah/Ntomonih/Ntepela	3.7	2.32
1895	3	2	left	Combretaceae	Combretum psidioides	Nnepah/Ntomonih/Ntepela	3.1	2.31
1896	3	2	left	Combretaceae	Combretum psidioides	Nnepah/Ntomonih/Ntepela	6.5	4.37
1897	3	2	left	Combretaceae	Combretum psidioides	Nnepah/Ntomonih/Ntepela	4.36	3.76
1898	3	2	left	Combretaceae	Combretum psidioides	Nnepah/Ntomonih/Ntepela	6.18	3.64
1899	3	2	left	Combretaceae	Combretum psidioides	Nnepah/Ntomonih/Ntepela	5	3.5
1900	3	2	left	Combretaceae	Combretum psidioides	Nnepah/Ntomonih/Ntepela	17.5	10.19
1901	3	2	left	Combretaceae	Combretum psidioides	Nnepah/Ntomonih/Ntepela	5.81	3
1902	3	2	left	Euphorbiaceae	Pseudolachnostylis maprouneifolia	Nsolo	2.61	2
1903	3	2	left	Euphorbiaceae	Pseudolachnostylis maprouneifolia	Nsolo	3	2.8
1904	3	2	left	Euphorbiaceae	Pseudolachnostylis maprouneifolia	Nsolo	5.5	3.14
1905	3	2	left	Euphorbiaceae	Pseudolachnostylis maprouneifolia	Nsolo	2.3	2.01
1906	3	2	left	Euphorbiaceae	Pseudolachnostylis maprouneifolia	Nsolo	6.1	4.76
1907	3	2	left	Combretaceae	Combretum paniculatum		5.5	3.68
1908	3	2	left	Combretaceae	Combretum paniculatum		6	3.67
1909	3	2	left	Rubiaceae	Crossopteryx febrifuga	Nehanih	5.6	3.76
1910	3	2	left	Rubiaceae	Crossopteryx febrifuga	Nehanih	3.9	3.7
1911	3	2	left	Rubiaceae	Crossopteryx febrifuga	Nehanih	2.2	2.5
1912	3	2	left	Annonaceae	Annona senegalensis	Muyebeh/Ntopetope/Nrepeh	2.9	2.37
1913	3	2	left	Annonaceae	Annona senegalensis	Muyebeh/Ntopetope/Nrepeh	1.52	2.13
1914	3	2	left	Annonaceae	Annona senegalensis	Muyebeh/Ntopetope/Nrepeh	1.4	2
1915	3	2	left	Annonaceae	Annona senegalensis	Muyebeh/Ntopetope/Nrepeh	2	2
1916	3	2	left	Annonaceae	Annona senegalensis	Muyebeh/Ntopetope/Nrepeh	5.3	3.32
1917	3	2	left	Annonaceae	Annona senegalensis	Muyebeh/Ntopetope/Nrepeh	2.9	2
1918	3	2	left	Annonaceae	Annona senegalensis	Muyebeh/Ntopetope/Nrepeh	7.4	4.61
1919	3	2	left	Rubiaceae	Vitex doniana	Totobih	8.4	6.32
1920	3	2	left	Rubiaceae	Vitex doniana	Totobih	4.5	3.41
1921	3	2	left	Rubiaceae	Vitex doniana	Totobih	5.1	3.76
1922	3	2	left	Rubiaceae	Vitex doniana	Totobih	7.3	5.23
1923	3	2	left	Rubiaceae	Vitex doniana	Totobih	4.2	3
1924	3	2	left	Euphorbiaceae	Phyllanthus reticulatus	Nsalandjassih	2.4	2
1925	3	2	left	Euphorbiaceae	Phyllanthus reticulatus	Nsalandjassih	1.7	2
1926	3	2	left	Annonaceae	Annona senegalensis	Muyebeh/Ntopetope/Nrepeh	2.4	2
1927	3	2	left	Annonaceae	Annona senegalensis	Muyebeh/Ntopetope/Nrepeh	4	3.13
1928	3	2	left	Annonaceae	Annona senegalensis	Muyebeh/Ntopetope/Nrepeh	2	2
1929	3	2	left	Myrtaceae	Syzygium cordatum	Nakayakaya/Ntepela	29.2	12.79
1930	3	2	left	Lamiaceae	Vitex doniana	Totobih	29	12.79
1931	3	2	left	Lamiaceae	Vitex doniana	Totobih	2.3	2
1932	3	2	left	Lamiaceae	Vitex doniana	Totobih	4.7	2
1933	3	2	left	Myrtaceae	Syzygium cordatum	Nakayakaya/Ntepela	10.18	7.81
1934	3	2	left	Myrtaceae	Syzygium cordatum	Nakayakaya/Ntepela	13.7	9.14
1935	3	2	left	Myrtaceae	Syzygium cordatum	Nakayakaya/Ntepela	7.9	6.1
1936	3	2	left	Myrtaceae	Syzygium cordatum	Nakayakaya/Ntepela	4.76	3.17
1937	3	2	left	Myrtaceae	Syzygium cordatum	Nakayakaya/Ntepela	7.4	4.72
1938	3	2	left	Myrtaceae	Syzygium cordatum	Nakayakaya/Ntepela	1.37	2
1939	3	2	left	Myrtaceae	Syzygium cordatum	Nakayakaya/Ntepela	2	2
1940	3	2	left	Myrtaceae	Syzygium cordatum	Nakayakaya/Ntepela	2	2
1941	3	2	left	Myrtaceae	Syzygium cordatum	Nakayakaya/Ntepela	2	2
1942	3	2	left	Lamiaceae	Vitex doniana	Totobih	3.48	2.16
1943	3	2	left	Lamiaceae	Vitex doniana	Totobih	5.5	3.38
1944	3	2	left	Lamiaceae	Vitex doniana	Totobih	3.97	2.12
1945	3	2	left	Lamiaceae	Vitex doniana	Totobih	2.9	2.12
1946	3	2	left	Lamiaceae	Vitex doniana	Totobih	2	2
1947	3	2	left	Annonaceae	Annona senegalensis	Muyebeh/Ntopetope/Nrepeh	4.9	3
1948	3	2	left	Annonaceae	Annona senegalensis	Muyebeh/Ntopetope/Nrepeh	2.5	2.1
1949	3	2	left	Myrtaceae	Syzygium cordatum	Nakayakaya/Ntepela	2.98	2.13
1950	3	2	left	Rubiaceae	Crossopteryx febrifuga	Nehanih	3	2
1951	3	2	left	Rubiaceae	Crossopteryx febrifuga	Nehanih	2.2	2
1952	3	2	left	Rubiaceae	Crossopteryx febrifuga	Nehanih	5.6	3.36
1953	3	2	left	Rubiaceae	Crossopteryx febrifuga	Nehanih	8.2	5.84
1954	3	2	left	Annonaceae	Annona senegalensis	Muyebeh/Ntopetope/Nrepeh	3.4	2.6
1955	3	2	left	Annonaceae	Annona senegalensis	Muyebeh/Ntopetope/Nrepeh	2.4	2
1956	3	2	left	Annonaceae	Annona senegalensis	Muyebeh/Ntopetope/Nrepeh	1.4	2
1957	3	2	left	Annonaceae	Annona senegalensis	Muyebeh/Ntopetope/Nrepeh	5.9	3.42
1958	3	2	left	Annonaceae	Annona senegalensis	Muyebeh/Ntopetope/Nrepeh	5	3.61
1959	3	2	left	Annonaceae	Annona senegalensis	Muyebeh/Ntopetope/Nrepeh	7.3	5.54
1960	3	2	left	Annonaceae	Annona senegalensis	Muyebeh/Ntopetope/Nrepeh	5.6	3.89
1961	3	2	left	Annonaceae	Annona senegalensis	Muyebeh/Ntopetope/Nrepeh	3.83	3
1962	3	2	left	Annonaceae	Annona senegalensis	Muyebeh/Ntopetope/Nrepeh	3.18	2.69
1963	3	2	left	Caesalpiniaceae	Pylostygma toningii	Tchitimbeh	10.98	7.27
1964	3	2	left	Caesalpiniaceae	Pylostygma toningii		5.89	4
1965	3	2	right	Myrtaceae	Syzygium cordatum	Nakayakaya/Ntepela	7.18	5.18
1966	3	2	right	Myrtaceae	Syzygium cordatum	Nakayakaya/Ntepela	4.97	3.16
1967	3	2	right	Myrtaceae	Syzygium cordatum	Nakayakaya/Ntepela	7.32	5.71
1968	3	2	right	Myrtaceae	Syzygium cordatum	Nakayakaya/Ntepela	2.7	2.17
1969	3	2	right	Myrtaceae	Syzygium cordatum	Nakayakaya/Ntepela	1.56	2
1970	3	2	right	Myrtaceae	Syzygium cordatum	Nakayakaya/Ntepela	1.47	2
1971	3	2	right	Myrtaceae	Syzygium cordatum	Nakayakaya/Ntepela	2.7	2
1972	3	2	right	Myrtaceae	Syzygium cordatum	Nakayakaya/Ntepela	1.9	2
1973	3	2	right	Myrtaceae	Syzygium cordatum	Nakayakaya/Ntepela	10.32	7.8
1974	3	2	right	Myrtaceae	Syzygium cordatum	Nakayakaya/Ntepela	2	2
1975	3	2	right	Myrtaceae	Syzygium cordatum	Nakayakaya/Ntepela	2	2
1976	3	2	right	Myrtaceae	Syzygium cordatum	Nakayakaya/Ntepela	10.62	8.31
1977	3	2	right	Myrtaceae	Syzygium cordatum	Nakayakaya/Ntepela	9.98	7.64
1978	3	2	right	Myrtaceae	Syzygium cordatum	Nakayakaya/Ntepela	8.19	6.47
1979	3	2	right	Myrtaceae	Syzygium cordatum	Nakayakaya/Ntepela	12.34	9.82
1980	3	2	right	Myrtaceae	Syzygium cordatum	Nakayakaya/Ntepela	7.2	5.26
1981	3	2	right	Myrtaceae	Syzygium cordatum	Nakayakaya/Ntepela	1.5	2
1982	3	2	right	Myrtaceae	Syzygium cordatum	Nakayakaya/Ntepela	5.4	3.47
1983	3	2	right	Myrtaceae	Syzygium cordatum	Nakayakaya/Ntepela	1.6	2
1984	3	2	right	Myrtaceae	Syzygium cordatum	Nakayakaya/Ntepela	1.41	2
1985	3	2	right	Myrtaceae	Syzygium cordatum	Nakayakaya/Ntepela	1.37	2
1986	3	2	right	Lamiaceae	Vitex doniana	Totobih	9.6	6.86
1987	3	2	right	Lamiaceae	Vitex doniana	Totobih	4.6	3.24
1988	3	2	right	Lamiaceae	Vitex doniana	Totobih	22.3	12.67
1989	3	2	right	Annonaceae	Annona senegalensis	Muyebeh/Ntopetope/Nrepeh	2	2
1990	3	2	right	Annonaceae	Annona senegalensis	Muyebeh/Ntopetope/Nrepeh	2	2
1991	3	2	right	Annonaceae	Annona senegalensis	Muyebeh/Ntopetope/Nrepeh	2	2
1992	3	2	right	Annonaceae	Annona senegalensis	Muyebeh/Ntopetope/Nrepeh	2.31	2
1993	3	2	right	Annonaceae	Annona senegalensis	Muyebeh/Ntopetope/Nrepeh	3.94	2
1994	3	2	right	Annonaceae	Annona senegalensis	Muyebeh/Ntopetope/Nrepeh	1.5	2
1995	3	2	right	Combretaceae	Combretum paniculatum		9.1	6.42
1996	3	2	right	Combretaceae	Combretum paniculatum		2.8	2.13
1997	3	2	right	Myrtaceae	Syzygium cordatum	Nakayakaya/Ntepela	5.7	3.6
1998	3	2	right	Myrtaceae	Syzygium cordatum	Nakayakaya/Ntepela	3.7	2.33
1999	3	2	right	Myrtaceae	Syzygium cordatum	Nakayakaya/Ntepela	4.2	3
2000	3	2	right	Annonaceae	Annona senegalensis	Muyebeh/Ntopetope/Nrepeh	5.4	3.89
[truncated: 3,455 more rows]

## Sheet: grass
ID	dambo_number	transect_line	assess_direction_in_the_transect	subplot_within_dambo_transect	species	height
1	1	1	left	1	Andropogon eucomus	1.5
2	1	1	left	1	Andropogon eucomus	1.5
3	1	1	left	1	Andropogon eucomus	1.5
4	1	1	left	1	Andropogon eucomus	1.5
5	1	1	left	1	Andropogon eucomus	1.5
6	1	1	left	1	Andropogon eucomus	1.5
7	1	1	left	1	Andropogon eucomus	1.5
8	1	1	left	1	Andropogon eucomus	1.5
9	1	1	left	1	Andropogon eucomus	1.5
10	1	1	left	1	Andropogon eucomus	1.5
11	1	1	left	1	Andropogon eucomus	1.5
12	1	1	left	1	Andropogon eucomus	1.5
13	1	1	left	1	Andropogon eucomus	1.5
14	1	1	left	1	Andropogon eucomus	1.5
15	1	1	left	1	Andropogon eucomus	1.5
16	1	1	left	1	Andropogon eucomus	1.5
17	1	1	left	1	Andropogon eucomus	1.5
18	1	1	left	1	Andropogon eucomus	1.5
19	1	1	left	1	Andropogon eucomus	1.5
20	1	1	left	1	Hyperthelia dissoluta	2
21	1	1	left	1	Hyperthelia dissoluta	2
22	1	1	left	1	Hyperthelia dissoluta	2
23	1	1	left	1	Hyperthelia dissoluta	2
24	1	1	left	1	Hyperthelia dissoluta	2
25	1	1	left	1	Hyperthelia dissoluta	2
26	1	1	left	1	Hyperthelia dissoluta	2
27	1	1	left	1	Hyperthelia dissoluta	2
28	1	1	left	1	Hyperthelia dissoluta	2
29	1	1	left	1	Hyperthelia dissoluta	2
30	1	1	left	1	Hyperthelia dissoluta	2
31	1	1	left	1	Hyperthelia dissoluta	2
32	1	1	left	1	Andropogon gayanus	1.8
33	1	1	left	1	Andropogon gayanus	1.8
34	1	1	left	1	Andropogon gayanus	1.8
35	1	1	left	1	Andropogon gayanus	1.8
36	1	1	left	1	Andropogon gayanus	1.8
37	1	1	left	1	Andropogon gayanus	1.8
38	1	1	left	1	Andropogon gayanus	1.8
39	1	1	left	2	Andropogon gayanus	1.8
40	1	1	left	2	Hyparrhenia hirta	1.4
41	1	1	left	2	Hyparrhenia hirta	1.4
42	1	1	left	2	Hyparrhenia hirta	1.4
43	1	1	left	2	Hyparrhenia hirta	1.4
44	1	1	left	2	Hyparrhenia hirta	1.4
45	1	1	left	2	Hyparrhenia hirta	1.4
46	1	1	left	2	Hyparrhenia hirta	1.4
47	1	1	left	2	Hyparrhenia hirta	1.4
48	1	1	left	2	Hyparrhenia hirta	1.4
49	1	1	left	2	Hyparrhenia hirta	1.4
50	1	1	left	2	Hyparrhenia hirta	1.4
51	1	1	left	2	Hyparrhenia hirta	1.4
52	1	1	left	2	Hyparrhenia hirta	1.4
53	1	1	left	2	Hyparrhenia hirta	1.4
54	1	1	left	2	Hyparrhenia hirta	1.4
55	1	1	left	2	Hyparrhenia hirta	1.4
56	1	1	left	2	Hyparrhenia hirta	1.4
57	1	1	left	2	Hyparrhenia hirta	1.4
58	1	1	left	2	Hyparrhenia hirta	1.4
59	1	1	left	2	Hyparrhenia hirta	1.4
60	1	1	left	2	Hyparrhenia hirta	1.4
61	1	1	left	2	Hyparrhenia filipendula	1.3
62	1	1	left	2	Hyparrhenia filipendula	1.3
63	1	1	left	2	Hyparrhenia filipendula	1.3
64	1	1	left	2	Hyparrhenia filipendula	1.3
65	1	1	left	2	Hyparrhenia filipendula	1.3
66	1	1	left	2	Hyparrhenia filipendula	1.3
67	1	1	left	2	Hyparrhenia filipendula	1.3
68	1	1	left	2	Hyparrhenia filipendula	1.3
69	1	1	left	2	Hyparrhenia filipendula	1.3
70	1	1	left	2	Hyparrhenia filipendula	1.3
71	1	1	left	2	Hyparrhenia filipendula	1.3
72	1	1	left	2	Hyparrhenia filipendula	1.3
73	1	1	left	2	Hyparrhenia filipendula	1.3
74	1	1	left	3	Aristida congesta	1.2
75	1	1	left	3	Aristida congesta	1.2
76	1	1	left	3	Aristida congesta	1.2
77	1	1	left	3	Aristida congesta	1.2
78	1	1	left	3	Aristida congesta	1.2
79	1	1	left	3	Aristida congesta	1.2
80	1	1	left	3	Aristida congesta	1.2
81	1	1	left	3	Aristida congesta	1.2
82	1	1	left	3	Aristida congesta	1.2
83	1	1	left	3	Eragrostis ciliaris	0.9
84	1	1	left	3	Eragrostis ciliaris	0.9
85	1	1	left	3	Eragrostis ciliaris	0.9
86	1	1	left	3	Eragrostis ciliaris	0.9
87	1	1	left	3	Eragrostis ciliaris	0.9
88	1	1	left	3	Eragrostis ciliaris	0.9
89	1	1	left	3	Aristida adscensionis	1.36
90	1	1	left	3	Aristida adscensionis	1.36
91	1	1	left	3	Aristida adscensionis	1.36
92	1	1	left	3	Aristida adscensionis	1.36
93	1	1	left	3	Aristida adscensionis	1.36
94	1	1	left	3	Aristida adscensionis	1.36
95	1	1	left	3	Aristida adscensionis	1.36
96	1	1	left	3	Aristida adscensionis	1.36
97	1	1	left	3	Aristida adscensionis	1.36
98	1	1	left	3	Aristida adscensionis	1.36
99	1	1	left	3	Aristida adscensionis	1.36
100	1	1	left	3	Aristida adscensionis	1.36
101	1	1	left	3	Eragrostis racemosa	1
102	1	1	left	3	Eragrostis racemosa	1
103	1	1	left	3	Eragrostis racemosa	1
104	1	1	left	3	Eragrostis racemosa	1
105	1	1	left	3	Eragrostis racemosa	1
106	1	1	left	3	Chrysopogon serrulatus	1.3
107	1	1	left	3	Chrysopogon serrulatus	1.3
108	1	1	left	3	Chrysopogon serrulatus	1.3
109	1	1	left	3	Chrysopogon serrulatus	1.3
110	1	1	left	3	Chrysopogon serrulatus	1.3
111	1	1	left	3	Chrysopogon serrulatus	1.3
112	1	1	left	3	Chrysopogon serrulatus	1.3
113	1	1	left	3	Hyparrhenia filipendula	1.46
114	1	1	left	3	Hyparrhenia filipendula	1.46
115	1	1	left	3	Hyparrhenia filipendula	1.46
116	1	1	left	3	Hyparrhenia filipendula	1.46
117	1	1	left	3	Hyparrhenia filipendula	1.46
118	1	1	right	4	Hyperthelia dissoluta	1.87
119	1	1	right	4	Hyperthelia dissoluta	1.87
120	1	1	right	4	Hyperthelia dissoluta	1.87
121	1	1	right	4	Hyperthelia dissoluta	1.87
122	1	1	right	4	Hyperthelia dissoluta	1.87
123	1	1	right	4	Hyperthelia dissoluta	1.87
124	1	1	right	4	Hyperthelia dissoluta	1.87
125	1	1	right	4	Hyperthelia dissoluta	1.87
126	1	1	right	4	Hyperthelia dissoluta	1.87
127	1	1	right	4	Hyperthelia dissoluta	1.87
128	1	1	right	4	Hyperthelia dissoluta	1.87
129	1	1	right	4	Hyperthelia dissoluta	1.87
130	1	1	right	4	Hyperthelia dissoluta	1.87
131	1	1	right	4	Hyperthelia dissoluta	1.87
132	1	1	right	4	Hyperthelia dissoluta	1.87
133	1	1	right	4	Hyperthelia dissoluta	1.87
134	1	1	right	4	Hyperthelia dissoluta	1.87
135	1	1	right	4	Hyperthelia dissoluta	1.87
136	1	1	right	4	Hyperthelia dissoluta	1.87
137	1	1	right	4	Hyperthelia dissoluta	1.87
138	1	1	right	4	Hyperthelia dissoluta	1.87
139	1	1	right	4	Andropogon eucomus	1.5
140	1	1	right	4	Andropogon eucomus	1.5
141	1	1	right	4	Andropogon eucomus	1.5
142	1	1	right	4	Andropogon eucomus	1.5
143	1	1	right	4	Andropogon eucomus	1.5
144	1	1	right	4	Andropogon eucomus	1.5
145	1	1	right	4	Andropogon eucomus	1.5
146	1	1	right	4	Andropogon eucomus	1.5
147	1	1	right	4	Andropogon eucomus	1.5
148	1	1	right	4	Andropogon eucomus	1.5
149	1	1	right	4	Andropogon eucomus	1.5
150	1	1	right	4	Andropogon eucomus	1.5
151	1	1	right	4	Andropogon eucomus	1.5
152	1	1	right	4	Andropogon eucomus	1.5
153	1	1	right	4	Eragrostis ciliaris	0.86
154	1	1	right	4	Eragrostis ciliaris	0.86
155	1	1	right	4	Eragrostis ciliaris	0.86
156	1	1	right	4	Eragrostis ciliaris	0.86
157	1	1	right	4	Eragrostis ciliaris	0.86
158	1	1	right	4	Eragrostis ciliaris	0.86
159	1	1	right	4	Hyparrhenia filipendula	1.47
160	1	1	right	4	Hyparrhenia filipendula	1.47
161	1	1	right	4	Hyparrhenia filipendula	1.47
162	1	1	right	4	Hyparrhenia filipendula	1.47
163	1	1	right	4	Hyparrhenia filipendula	1.47
164	1	1	right	4	Andropogon eucomus	1.53
165	1	1	right	4	Andropogon eucomus	1.53
166	1	1	right	4	Andropogon eucomus	1.53
167	1	1	right	4	Andropogon eucomus	1.53
168	1	1	right	4	Andropogon eucomus	1.53
169	1	1	right	4	Andropogon eucomus	1.53
170	1	1	right	4	Andropogon eucomus	1.53
171	1	1	right	4	Andropogon eucomus	1.53
172	1	1	right	4	Andropogon eucomus	1.53
173	1	1	right	4	Andropogon eucomus	1.53
174	1	1	right	4	Andropogon eucomus	1.53
175	1	1	right	5	Hyparrhenia hirta	1.46
176	1	1	right	5	Hyparrhenia hirta	1.46
177	1	1	right	5	Hyparrhenia hirta	1.46
178	1	1	right	5	Hyparrhenia hirta	1.46
179	1	1	right	5	Hyparrhenia hirta	1.46
180	1	1	right	5	Hyparrhenia hirta	1.46
181	1	1	right	5	Hyparrhenia hirta	1.46
182	1	1	right	5	Hyparrhenia hirta	1.46
183	1	1	right	5	Hyparrhenia hirta	1.46
184	1	1	right	5	Hyparrhenia hirta	1.46
185	1	1	right	5	Hyparrhenia hirta	1.46
186	1	1	right	5	Hyparrhenia filipendula	1.43
187	1	1	right	5	Hyparrhenia filipendula	1.43
188	1	1	right	5	Hyparrhenia filipendula	1.43
189	1	1	right	5	Hyparrhenia filipendula	1.43
190	1	1	right	5	Hyparrhenia filipendula	1.43
191	1	1	right	5	Hyparrhenia filipendula	1.43
192	1	1	right	5	Hyparrhenia filipendula	1.43
193	1	1	right	5	Hyparrhenia filipendula	1.43
194	1	1	right	5	Eragrostis ciliaris	1
195	1	1	right	5	Eragrostis ciliaris	1
196	1	1	right	5	Eragrostis ciliaris	1
197	1	1	right	5	Eragrostis ciliaris	1
198	1	1	right	5	Eragrostis ciliaris	1
199	1	1	right	5	Eragrostis ciliaris	1
200	1	1	right	5	Eragrostis ciliaris	1
201	1	1	right	5	Eragrostis ciliaris	1
202	1	1	right	5	Eragrostis ciliaris	1
203	1	1	right	5	Eragrostis ciliaris	1
204	1	1	right	5	Eragrostis viscosa	0.68
205	1	1	right	5	Eragrostis viscosa	0.68
206	1	1	right	5	Eragrostis viscosa	0.68
207	1	1	right	5	Eragrostis viscosa	0.68
208	1	1	right	5	Eragrostis viscosa	0.68
209	1	1	right	6	Hyparrhenia hirta	1.45
210	1	1	right	6	Hyparrhenia hirta	1.45
211	1	1	right	6	Hyparrhenia hirta	1.45
212	1	1	right	6	Hyparrhenia hirta	1.45
213	1	1	right	6	Hyparrhenia hirta	1.45
214	1	1	right	6	Hyparrhenia hirta	1.45
215	1	1	right	6	Hyparrhenia hirta	1.45
216	1	1	right	6	Hyparrhenia hirta	1.45
217	1	1	right	6	Hyparrhenia hirta	1.45
218	1	1	right	6	Andropogon eucomus	1.69
219	1	1	right	6	Andropogon eucomus	1.69
220	1	1	right	6	Andropogon eucomus	1.69
221	1	1	right	6	Andropogon eucomus	1.69
222	1	1	right	6	Andropogon eucomus	1.69
223	1	1	right	6	Andropogon eucomus	1.69
224	1	1	right	6	Panicum schinzii	0.8
225	1	1	right	6	Panicum schinzii	0.8
226	1	1	right	6	Panicum schinzii	0.8
227	1	1	right	6	Panicum schinzii	0.8
228	1	1	right	6	Chrysopogon serrulatus	1.26
229	1	1	right	6	Chrysopogon serrulatus	1.26
230	1	1	right	6	Chrysopogon serrulatus	1.26
231	1	1	right	6	Chrysopogon serrulatus	1.26
232	1	1	right	6	Chrysopogon serrulatus	1.26
233	1	1	right	6	Chrysopogon serrulatus	1.26
234	1	2	left	1	Andropogon eucomus	1.61
235	1	2	left	1	Andropogon eucomus	1.61
236	1	2	left	1	Andropogon eucomus	1.61
237	1	2	left	1	Andropogon eucomus	1.61
238	1	2	left	1	Andropogon eucomus	1.61
239	1	2	left	1	Andropogon eucomus	1.61
240	1	2	left	1	Andropogon eucomus	1.61
241	1	2	left	1	Andropogon eucomus	1.61
242	1	2	left	1	Hyperthelia dissoluta	1.48
243	1	2	left	1	Hyperthelia dissoluta	1.48
244	1	2	left	1	Hyperthelia dissoluta	1.48
245	1	2	left	1	Hyperthelia dissoluta	1.48
246	1	2	left	1	Hyperthelia dissoluta	1.48
247	1	2	left	2	Hyparrhenia filipendula	1.54
248	1	2	left	2	Hyparrhenia filipendula	1.54
249	1	2	left	2	Hyparrhenia filipendula	1.54
250	1	2	left	2	Hyparrhenia filipendula	1.54
251	1	2	left	2	Hyparrhenia filipendula	1.54
252	1	2	left	2	Hyparrhenia filipendula	1.54
253	1	2	left	2	Hyparrhenia filipendula	1.54
254	1	2	left	2	Hyparrhenia filipendula	1.54
255	1	2	left	2	Hyparrhenia hirta	1.6
256	1	2	left	2	Hyparrhenia hirta	1.6
257	1	2	left	2	Hyparrhenia hirta	1.6
258	1	2	left	2	Hyparrhenia hirta	1.6
259	1	2	left	2	Eragrostis ciliaris	1
260	1	2	left	2	Eragrostis ciliaris	1
261	1	2	left	2	Eragrostis ciliaris	1
262	1	2	left	2	Eragrostis ciliaris	1
263	1	2	left	2	Eragrostis ciliaris	1
264	1	2	left	2	Eragrostis ciliaris	1
265	1	2	left	2	Aristida congesta	1.36
266	1	2	left	2	Aristida congesta	1.36
267	1	2	left	2	Aristida congesta	1.36
268	1	2	left	2	Aristida congesta	1.36
269	1	2	left	2	Aristida congesta	1.36
270	1	2	left	2	Aristida congesta	1.36
271	1	2	left	2	Aristida congesta	1.36
272	1	2	left	2	Aristida congesta	1.36
273	1	2	left	2	Eragrostis ciliaris	1.09
274	1	2	left	2	Eragrostis ciliaris	1.09
275	1	2	left	2	Eragrostis ciliaris	1.09
276	1	2	left	2	Eragrostis ciliaris	1.09
277	1	2	left	3	Trachypogon spicatus	1.1
278	1	2	left	3	Trachypogon spicatus	1.1
279	1	2	left	3	Trachypogon spicatus	1.1
280	1	2	left	3	Trachypogon spicatus	1.1
281	1	2	left	3	Trachypogon spicatus	1.1
282	1	2	left	3	Trachypogon spicatus	1.1
283	1	2	left	3	Trachypogon spicatus	1.1
284	1	2	left	3	Trachypogon spicatus	1.1
285	1	2	left	3	Trachypogon spicatus	1.1
286	1	2	left	3	Trachypogon spicatus	1.1
287	1	2	left	3	Trachypogon spicatus	1.1
288	1	2	left	3	Hyparrhenia hirta	1.58
289	1	2	left	3	Hyparrhenia hirta	1.58
290	1	2	left	3	Hyparrhenia hirta	1.58
291	1	2	left	3	Hyparrhenia hirta	1.58
292	1	2	left	3	Hyparrhenia hirta	1.58
293	1	2	left	3	Hyparrhenia hirta	1.58
294	1	2	left	3	Eragrostis ciliaris	0.94
295	1	2	left	3	Eragrostis ciliaris	0.94
296	1	2	left	3	Eragrostis ciliaris	0.94
297	1	2	left	3	Eragrostis ciliaris	0.94
298	1	2	left	3	Eragrostis ciliaris	0.94
299	1	2	left	3	Eragrostis ciliaris	0.94
300	1	2	left	3	Eragrostis rigidior	1.16
301	1	2	left	3	Eragrostis rigidior	1.16
302	1	2	left	3	Eragrostis rigidior	1.16
303	1	2	left	3	Eragrostis rigidior	1.16
304	1	2	left	3	Eragrostis rigidior	1.16
305	1	2	left	3	Eragrostis rigidior	1.16
306	1	2	left	3	Eragrostis rigidior	1.16
307	1	2	left	3	Eragrostis rigidior	1.16
308	1	2	right	4	Eragrostis rigidior	1.16
309	1	2	right	4	Eragrostis rigidior	1.16
310	1	2	right	4	Aristida adscensionis	1.47
311	1	2	right	4	Aristida adscensionis	1.47
312	1	2	right	4	Aristida adscensionis	1.47
313	1	2	right	4	Aristida adscensionis	1.47
314	1	2	right	4	Aristida adscensionis	1.47
315	1	2	right	4	Aristida adscensionis	1.47
316	1	2	right	4	Hyparrhenia hirta	1.62
317	1	2	right	4	Hyparrhenia hirta	1.62
318	1	2	right	4	Hyparrhenia hirta	1.62
319	1	2	right	4	Hyparrhenia hirta	1.62
320	1	2	right	4	Hyparrhenia hirta	1.62
321	1	2	right	4	Hyparrhenia hirta	1.62
322	1	2	right	4	Hyparrhenia hirta	1.62
323	1	2	right	4	Hyparrhenia hirta	1.62
324	1	2	right	4	Hyparrhenia hirta	1.62
325	1	2	right	4	Hyparrhenia hirta	1.62
326	1	2	right	4	Hyparrhenia hirta	1.62
327	1	2	right	4	Hyparrhenia hirta	1.62
328	1	2	right	4	Hyparrhenia hirta	1.62
329	1	2	right	4	Hyparrhenia hirta	1.62
330	1	2	right	4	Hyparrhenia hirta	1.62
331	1	2	right	4	Hyparrhenia hirta	1.62
332	1	2	right	4	Hyparrhenia hirta	1.62
333	1	2	right	4	Hyparrhenia hirta	1.62
334	1	2	right	5	Eragrostis rigidior	1.07
335	1	2	right	5	Eragrostis rigidior	1.07
336	1	2	right	5	Eragrostis rigidior	1.07
337	1	2	right	5	Eragrostis rigidior	1.07
338	1	2	right	5	Eragrostis rigidior	1.07
339	1	2	right	5	Eragrostis rigidior	1.07
340	1	2	right	5	Eragrostis rigidior	1.07
341	1	2	right	5	Eragrostis rigidior	1.07
342	1	2	right	5	Eragrostis rigidior	1.07
343	1	2	right	5	Eragrostis rigidior	1.07
344	1	2	right	5	Eragrostis rigidior	1.07
345	1	2	right	5	Eragrostis rigidior	1.07
346	1	2	right	5	Eragrostis ciliaris	1.07
347	1	2	right	5	Eragrostis ciliaris	1.07
348	1	2	right	5	Eragrostis ciliaris	1.07
349	1	2	right	5	Eragrostis ciliaris	1.07
350	1	2	right	5	Eragrostis ciliaris	1.07
351	1	2	right	5	Eragrostis ciliaris	1.07
352	1	2	right	5	Andropogon eucomus	1.53
353	1	2	right	5	Andropogon eucomus	1.53
354	1	2	right	5	Andropogon eucomus	1.53
355	1	2	right	5	Andropogon eucomus	1.53
356	1	2	right	5	Andropogon eucomus	1.53
357	1	2	right	5	Andropogon eucomus	1.53
358	1	2	right	6	Hyparrhenia hirta	1.64
359	1	2	right	6	Hyparrhenia hirta	1.64
360	1	2	right	6	Hyparrhenia hirta	1.64
361	1	2	right	6	Hyparrhenia hirta	1.64
362	1	2	right	6	Hyparrhenia hirta	1.64
363	1	2	right	6	Hyparrhenia hirta	1.64
364	1	2	right	6	Hyparrhenia hirta	1.64
365	1	2	right	6	Hyparrhenia hirta	1.64
366	1	2	right	6	Hyparrhenia hirta	1.64
367	1	2	right	6	Hyparrhenia hirta	1.64
368	1	2	right	6	Hyparrhenia hirta	1.64
369	1	2	right	6	Hyparrhenia hirta	1.64
370	1	2	right	6	Andropogon eucomus	1.7
371	1	2	right	6	Andropogon eucomus	1.7
372	1	2	right	6	Andropogon eucomus	1.7
373	1	2	right	6	Andropogon eucomus	1.7
374	1	2	right	6	Andropogon eucomus	1.7
375	1	2	right	6	Andropogon eucomus	1.7
376	1	2	right	6	Andropogon eucomus	1.7
377	1	2	right	6	Andropogon eucomus	1.7
378	1	2	right	6	Andropogon eucomus	1.7
379	1	2	right	6	Andropogon eucomus	1.7
380	1	2	right	6	Andropogon eucomus	1.7
381	1	2	right	6	Andropogon eucomus	1.7
382	1	2	right	6	Andropogon eucomus	1.7
383	1	2	right	6	Andropogon eucomus	1.7
384	1	3	left	1	Themeda triandra	1.5
385	1	3	left	1	Themeda triandra	1.5
386	1	3	left	1	Themeda triandra	1.5
387	1	3	left	1	Themeda triandra	1.5
388	1	3	left	1	Themeda triandra	1.5
389	1	3	left	1	Themeda triandra	1.5
390	1	3	left	1	Themeda triandra	1.5
391	1	3	left	1	Themeda triandra	1.5
392	1	3	left	1	Themeda triandra	1.5
393	1	3	left	1	Themeda triandra	1.5
394	1	3	left	1	Themeda triandra	1.5
395	1	3	left	1	Themeda triandra	1.5
396	1	3	left	1	Themeda triandra	1.5
397	1	3	left	1	Themeda triandra	1.5
398	1	3	left	1	Themeda triandra	1.5
399	1	3	left	1	Themeda triandra	1.5
400	1	3	left	1	Themeda triandra	1.5
401	1	3	left	1	Themeda triandra	1.5
402	1	3	left	1	Themeda triandra	1.5
403	1	3	left	2	Hyparrhenia tamba	1.43
404	1	3	left	2	Hyparrhenia tamba	1.43
405	1	3	left	2	Hyparrhenia tamba	1.43
406	1	3	left	2	Hyparrhenia tamba	1.43
407	1	3	left	2	Hyparrhenia tamba	1.43
408	1	3	left	2	Hyparrhenia tamba	1.43
409	1	3	left	2	Hyparrhenia tamba	1.43
410	1	3	left	2	Hyparrhenia tamba	1.43
411	1	3	left	2	Hyparrhenia tamba	1.43
412	1	3	left	2	Hyparrhenia tamba	1.43
413	1	3	left	2	Hyparrhenia tamba	1.43
414	1	3	left	2	Hyparrhenia tamba	1.43
415	1	3	left	2	Hyparrhenia tamba	1.43
416	1	3	left	2	Hyparrhenia tamba	1.43
417	1	3	left	2	Hyparrhenia tamba	1.43
418	1	3	left	2	Hyparrhenia tamba	1.43
419	1	3	left	2	Andropogon gayanus	1.75
420	1	3	left	2	Andropogon gayanus	1.75
421	1	3	left	2	Andropogon gayanus	1.75
422	1	3	left	2	Andropogon gayanus	1.75
423	1	3	left	2	Andropogon gayanus	1.75
424	1	3	left	2	Andropogon gayanus	1.75
425	1	3	left	2	Andropogon gayanus	1.75
426	1	3	left	2	Andropogon gayanus	1.75
427	1	3	left	2	Andropogon gayanus	1.75
428	1	3	left	2	Andropogon gayanus	1.75
429	1	3	left	2	Andropogon gayanus	1.75
430	1	3	left	2	Andropogon gayanus	1.75
431	1	3	left	2	Andropogon gayanus	1.75
432	1	3	left	2	Andropogon gayanus	1.75
433	1	3	left	3	Hyparrhenia filipendula	1.62
434	1	3	left	3	Hyparrhenia filipendula	1.62
435	1	3	left	3	Hyparrhenia filipendula	1.62
436	1	3	left	3	Hyparrhenia filipendula	1.62
437	1	3	left	3	Hyparrhenia filipendula	1.62
438	1	3	left	3	Hyparrhenia filipendula	1.62
439	1	3	left	3	Hyparrhenia filipendula	1.62
440	1	3	left	3	Hyparrhenia filipendula	1.62
441	1	3	left	3	Hyparrhenia filipendula	1.62
442	1	3	left	3	Hyparrhenia filipendula	1.62
443	1	3	left	3	Hyparrhenia filipendula	1.62
444	1	3	left	3	Hyparrhenia filipendula	1.62
445	1	3	left	3	Hyparrhenia filipendula	1.62
446	1	3	left	3	Hyparrhenia filipendula	1.62
447	1	3	left	3	Hyparrhenia filipendula	1.62
448	1	3	left	3	Monocymbium ceresiiforme	1.12
449	1	3	left	3	Monocymbium ceresiiforme	1.12
450	1	3	left	3	Monocymbium ceresiiforme	1.12
451	1	3	left	3	Monocymbium ceresiiforme	1.12
452	1	3	left	3	Monocymbium ceresiiforme	1.12
453	1	3	left	3	Monocymbium ceresiiforme	1.12
454	1	3	left	3	Monocymbium ceresiiforme	1.12
455	1	3	left	3	Monocymbium ceresiiforme	1.12
456	1	3	left	3	Monocymbium ceresiiforme	1.12
457	1	3	left	3	Monocymbium ceresiiforme	1.12
458	1	3	right	4	Urelytrum agropyroides	1.36
459	1	3	right	4	Urelytrum agropyroides	1.36
460	1	3	right	4	Urelytrum agropyroides	1.36
461	1	3	right	4	Urelytrum agropyroides	1.36
462	1	3	right	4	Urelytrum agropyroides	1.36
463	1	3	right	4	Urelytrum agropyroides	1.36
464	1	3	right	4	Urelytrum agropyroides	1.36
465	1	3	right	4	Urelytrum agropyroides	1.36
466	1	3	right	4	Heteropogon contortus	0.73
467	1	3	right	4	Heteropogon contortus	0.73
468	1	3	right	4	Heteropogon contortus	0.73
469	1	3	right	4	Heteropogon contortus	0.73
470	1	3	right	4	Heteropogon contortus	0.73
471	1	3	right	4	Heteropogon contortus	0.73
472	1	3	right	4	Heteropogon contortus	0.73
473	1	3	right	4	Heteropogon contortus	0.73
474	1	3	right	4	Heteropogon contortus	0.73
475	1	3	right	4	Heteropogon contortus	0.73
476	1	3	right	4	Heteropogon contortus	0.73
477	1	3	right	4	Heteropogon contortus	0.73
478	1	3	right	4	Heteropogon contortus	0.73
479	1	3	right	4	Heteropogon contortus	0.73
480	1	3	right	4	Heteropogon contortus	0.73
481	1	3	right	4	Heteropogon contortus	0.73
482	1	3	right	4	Heteropogon contortus	0.73
483	1	3	right	4	Heteropogon contortus	0.73
484	1	3	right	4	Heteropogon contortus	0.73
485	1	3	right	4	Heteropogon contortus	0.73
486	1	3	right	4	Heteropogon contortus	0.73
487	1	3	right	4	Heteropogon contortus	0.73
488	1	3	right	4	Heteropogon contortus	0.73
489	1	3	right	4	Heteropogon contortus	0.73
490	1	3	right	4	Heteropogon contortus	0.73
491	1	3	right	4	Heteropogon contortus	0.73
492	1	3	right	4	Heteropogon contortus	0.73
493	1	3	right	4	Heteropogon contortus	0.73
494	1	3	right	4	Heteropogon contortus	0.73
495	1	3	right	4	Heteropogon contortus	0.73
496	1	3	right	4	Heteropogon contortus	0.73
497	1	3	right	4	Heteropogon contortus	0.73
498	1	3	right	4	Heteropogon contortus	0.73
499	1	3	right	4	Heteropogon contortus	0.73
500	1	3	right	4	Heteropogon contortus	0.73
501	1	3	right	4	Heteropogon contortus	0.73
502	1	3	right	4	Heteropogon contortus	0.73
503	1	3	right	4	Heteropogon contortus	0.73
504	1	3	right	5	Stenotaphrum secundatum	0.3
505	1	3	right	5	Stenotaphrum secundatum	0.3
506	1	3	right	5	Stenotaphrum secundatum	0.3
507	1	3	right	5	Stenotaphrum secundatum	0.3
508	1	3	right	5	Stenotaphrum secundatum	0.3
509	1	3	right	5	Stenotaphrum secundatum	0.3
510	1	3	right	5	Stenotaphrum secundatum	0.3
511	1	3	right	5	Stenotaphrum secundatum	0.3
512	1	3	right	5	Stenotaphrum secundatum	0.3
513	1	3	right	5	Stenotaphrum secundatum	0.3
514	1	3	right	5	Trachypogon spicatus	1.55
515	1	3	right	5	Trachypogon spicatus	1.55
516	1	3	right	5	Trachypogon spicatus	1.55
517	1	3	right	5	Trachypogon spicatus	1.55
518	1	3	right	5	Trachypogon spicatus	1.55
519	1	3	right	5	Trachypogon spicatus	1.55
520	1	3	right	5	Trachypogon spicatus	1.55
521	1	3	right	5	Trachypogon spicatus	1.55
522	1	3	right	5	Trachypogon spicatus	1.55
523	1	3	right	5	Trachypogon spicatus	1.55
524	1	3	right	5	Trachypogon spicatus	1.55
525	1	3	right	5	Trachypogon spicatus	1.55
526	1	3	right	5	Trachypogon spicatus	1.55
527	1	3	right	5	Hyparrhenia filipendula	1.38
528	1	3	right	5	Hyparrhenia filipendula	1.38
529	1	3	right	5	Hyparrhenia filipendula	1.38
530	1	3	right	5	Hyparrhenia filipendula	1.38
531	1	3	right	5	Hyparrhenia filipendula	1.38
532	1	3	right	5	Hyparrhenia filipendula	1.38
533	1	3	right	5	Hyparrhenia filipendula	1.38
534	1	3	right	5	Hyparrhenia filipendula	1.38
535	1	3	right	5	Hyparrhenia filipendula	1.38
536	1	3	right	5	Hyparrhenia filipendula	1.38
537	1	3	right	5	Hyparrhenia filipendula	1.38
538	1	3	right	5	Hyparrhenia filipendula	1.38
539	1	3	right	5	Hyparrhenia filipendula	1.38
540	1	3	right	6	Hyparrhenia hirta	1.6
541	1	3	right	6	Hyparrhenia hirta	1.6
542	1	3	right	6	Hyparrhenia hirta	1.6
543	1	3	right	6	Hyparrhenia hirta	1.6
544	1	3	right	6	Hyparrhenia hirta	1.6
545	1	3	right	6	Hyparrhenia hirta	1.6
546	1	3	right	6	Hyparrhenia hirta	1.6
547	1	3	right	6	Hyparrhenia hirta	1.6
548	1	3	right	6	Hyparrhenia hirta	1.6
549	1	3	right	6	Hyparrhenia hirta	1.6
550	1	3	right	6	Hyparrhenia hirta	1.6
551	1	3	right	6	Heteropogon macrostachyus	1.26
552	1	3	right	6	Heteropogon macrostachyus	1.26
553	1	3	right	6	Heteropogon macrostachyus	1.26
554	1	3	right	6	Heteropogon macrostachyus	1.26
555	1	3	right	6	Heteropogon macrostachyus	1.26
556	1	3	right	6	Heteropogon macrostachyus	1.26
557	1	3	right	6	Heteropogon macrostachyus	1.26
558	1	3	right	6	Heteropogon macrostachyus	1.26
559	1	3	right	6	Heteropogon macrostachyus	1.26
560	1	3	right	6	Heteropogon macrostachyus	1.26
561	1	4	left	1	Helictotrichon turgidulum	1.3
562	1	4	left	1	Helictotrichon turgidulum	1.3
563	1	4	left	1	Helictotrichon turgidulum	1.3
564	1	4	left	1	Helictotrichon turgidulum	1.3
565	1	4	left	1	Helictotrichon turgidulum	1.3
566	1	4	left	1	Helictotrichon turgidulum	1.3
567	1	4	left	1	Helictotrichon turgidulum	1.3
568	1	4	left	1	Helictotrichon turgidulum	1.3
569	1	4	left	1	Helictotrichon turgidulum	1.3
570	1	4	left	1	Helictotrichon turgidulum	1.3
571	1	4	left	1	Helictotrichon turgidulum	1.3
572	1	4	left	1	Helictotrichon turgidulum	1.3
573	1	4	left	1	Helictotrichon turgidulum	1.3
574	1	4	left	1	Helictotrichon turgidulum	1.3
575	1	4	left	1	Helictotrichon turgidulum	1.3
576	1	4	left	1	Helictotrichon turgidulum	1.3
577	1	4	left	1	Helictotrichon turgidulum	1.3
578	1	4	left	1	Helictotrichon turgidulum	1.3
579	1	4	left	2	Andropogon eucomus	1.25
580	1	4	left	2	Andropogon eucomus	1.25
581	1	4	left	2	Andropogon eucomus	1.25
582	1	4	left	2	Andropogon eucomus	1.25
583	1	4	left	2	Andropogon eucomus	1.25
584	1	4	left	2	Andropogon eucomus	1.25
585	1	4	left	2	Andropogon eucomus	1.25
586	1	4	left	2	Andropogon eucomus	1.25
587	1	4	left	2	Andropogon eucomus	1.25
588	1	4	left	2	Andropogon eucomus	1.25
589	1	4	left	2	Andropogon eucomus	1.25
590	1	4	left	2	Andropogon eucomus	1.25
591	1	4	left	2	Andropogon eucomus	1.25
592	1	4	left	2	Andropogon eucomus	1.25
593	1	4	left	2	Andropogon eucomus	1.25
594	1	4	left	2	Andropogon eucomus	1.25
595	1	4	left	2	Andropogon eucomus	1.25
596	1	4	left	2	Andropogon eucomus	1.25
597	1	4	left	2	Andropogon eucomus	1.25
598	1	4	left	2	Andropogon eucomus	1.25
599	1	4	left	2	Andropogon eucomus	1.25
600	1	4	left	2	Andropogon eucomus	1.25
601	1	4	left	2	Andropogon eucomus	1.25
602	1	4	left	3	Themeda triandra	1.12
603	1	4	left	3	Themeda triandra	1.12
604	1	4	left	3	Themeda triandra	1.12
605	1	4	left	3	Themeda triandra	1.12
606	1	4	left	3	Themeda triandra	1.12
607	1	4	left	3	Themeda triandra	1.12
608	1	4	left	3	Themeda triandra	1.12
609	1	4	left	3	Themeda triandra	1.12
610	1	4	left	3	Themeda triandra	1.12
611	1	4	left	3	Themeda triandra	1.12
612	1	4	left	3	Themeda triandra	1.12
613	1	4	left	3	Themeda triandra	1.12
614	1	4	left	3	Themeda triandra	1.12
615	1	4	left	3	Themeda triandra	1.12
616	1	4	left	3	Themeda triandra	1.12
617	1	4	left	3	Aristida junciformis	1.6
618	1	4	left	3	Aristida junciformis	1.6
619	1	4	left	3	Aristida junciformis	1.6
620	1	4	left	3	Aristida junciformis	1.6
621	1	4	left	3	Aristida junciformis	1.6
622	1	4	left	3	Aristida junciformis	1.6
623	1	4	left	3	Aristida junciformis	1.6
624	1	4	right	4	Helictotrichon turgidulum	0.7
625	1	4	right	4	Helictotrichon turgidulum	0.7
626	1	4	right	4	Helictotrichon turgidulum	0.7
627	1	4	right	4	Helictotrichon turgidulum	0.7
628	1	4	right	4	Helictotrichon turgidulum	0.7
629	1	4	right	4	Helictotrichon turgidulum	0.7
630	1	4	right	4	Aristida junciformis	1.5
631	1	4	right	4	Aristida junciformis	1.5
632	1	4	right	4	Aristida junciformis	1.5
633	1	4	right	4	Aristida junciformis	1.5
634	1	4	right	4	Aristida junciformis	1.5
635	1	4	right	4	Aristida junciformis	1.5
636	1	4	right	4	Aristida junciformis	1.5
637	1	4	right	4	Aristida junciformis	1.5
638	1	4	right	4	Aristida junciformis	0.7
639	1	4	right	4	Aristida junciformis	0.7
640	1	4	right	4	Aristida junciformis	0.7
641	1	4	right	4	Aristida junciformis	0.7
642	1	4	right	4	Aristida junciformis	0.7
643	1	4	right	4	Aristida junciformis	0.7
644	1	4	right	4	Aristida junciformis	0.7
645	1	4	right	4	Aristida junciformis	0.7
646	1	4	right	4	Aristida junciformis	0.7
647	1	4	right	4	Aristida junciformis	0.7
648	1	4	right	4	Aristida junciformis	0.7
649	1	4	right	4	Aristida junciformis	0.7
650	1	4	right	4	Aristida junciformis	0.7
651	1	4	right	4	Aristida junciformis	0.7
652	1	4	right	4	Aristida junciformis	0.7
653	1	4	right	4	Aristida junciformis	0.7
654	1	4	right	4	Aristida junciformis	0.7
655	1	4	right	4	Aristida junciformis	0.7
656	1	4	right	4	Aristida junciformis	0.7
657	1	4	right	4	Aristida junciformis	0.7
658	1	4	right	4	Aristida junciformis	0.7
659	1	4	right	4	Aristida junciformis	0.7
660	1	4	right	4	Aristida junciformis	0.7
661	1	4	right	4	Aristida junciformis	0.7
662	1	4	right	5	Eragrostis viscosa	0.83
663	1	4	right	5	Eragrostis viscosa	0.83
664	1	4	right	5	Eragrostis viscosa	0.83
665	1	4	right	5	Eragrostis viscosa	0.83
666	1	4	right	5	Eragrostis viscosa	0.83
667	1	4	right	5	Eragrostis viscosa	0.83
668	1	4	right	5	Eragrostis viscosa	0.83
669	1	4	right	5	Eragrostis viscosa	0.83
670	1	4	right	5	Eragrostis viscosa	0.83
671	1	4	right	5	Eragrostis viscosa	0.83
672	1	4	right	5	Eragrostis viscosa	0.83
673	1	4	right	5	Eragrostis viscosa	0.83
674	1	4	right	5	Eragrostis viscosa	0.83
675	1	4	right	5	Eragrostis viscosa	0.83
676	1	4	right	5	Eragrostis viscosa	0.83
677	1	4	right	5	Eragrostis viscosa	0.83
678	1	4	right	5	Hyparrhenia filipendula	1.6
679	1	4	right	5	Hyparrhenia filipendula	1.6
680	1	4	right	5	Hyparrhenia filipendula	1.6
681	1	4	right	5	Hyparrhenia filipendula	1.6
682	1	4	right	5	Aristida junciformis	1.24
683	1	4	right	5	Aristida junciformis	1.24
684	1	4	right	5	Aristida junciformis	1.24
685	1	4	right	5	Aristida junciformis	1.24
686	1	4	right	5	Aristida junciformis	1.24
687	1	4	right	5	Aristida junciformis	1.24
688	1	4	right	5	Aristida junciformis	1.24
689	1	4	right	5	Aristida junciformis	1.24
690	1	4	right	5	Aristida junciformis	1.24
691	1	4	right	5	Aristida junciformis	1.24
692	1	4	right	5	Aristida junciformis	1.24
693	1	4	right	5	Aristida junciformis	1.24
694	1	4	right	5	Aristida junciformis	1.24
695	1	4	right	5	Aristida junciformis	1.24
696	1	4	right	5	Aristida junciformis	1.24
697	1	4	right	5	Aristida junciformis	1.24
698	1	4	right	5	Aristida junciformis	1.24
699	1	4	right	5	Aristida junciformis	1.24
700	1	4	right	5	Aristida junciformis	1.24
701	1	4	right	5	Aristida junciformis	1.24
702	1	4	right	5	Aristida junciformis	1.24
703	1	4	right	5	Aristida junciformis	1.24
704	1	4	right	5	Aristida junciformis	1.24
705	1	4	right	5	Aristida junciformis	1.24
706	1	4	right	5	Aristida junciformis	1.24
707	1	4	right	5	Aristida junciformis	1.24
708	1	4	right	5	Aristida junciformis	1.24
709	1	4	right	5	Aristida junciformis	1.24
710	1	4	right	5	Aristida junciformis	1.24
711	1	4	right	5	Aristida junciformis	1.24
712	1	4	right	5	Aristida junciformis	1.24
713	1	4	right	6	Aristida junciformis	1.24
714	1	4	right	6	Hyparrhenia hirta	1.1
715	1	4	right	6	Hyparrhenia hirta	1.1
716	1	4	right	6	Hyparrhenia hirta	1.1
717	1	4	right	6	Hyparrhenia hirta	1.1
718	1	4	right	6	Pennisetum macrourum	2.4
719	1	4	right	6	Pennisetum macrourum	2.4
720	1	4	right	6	Pennisetum macrourum	2.4
721	1	4	right	6	Pennisetum macrourum	2.4
722	1	4	right	6	Pennisetum macrourum	2.4
723	1	4	right	6	Pennisetum macrourum	2.4
724	1	4	right	6	Pennisetum macrourum	2.4
725	1	4	right	6	Pennisetum macrourum	2.4
726	1	4	right	6	Pennisetum macrourum	2.4
727	1	4	right	6	Pennisetum macrourum	2.4
728	1	4	right	6	Pennisetum macrourum	2.4
729	1	4	right	6	Pennisetum macrourum	2.4
730	1	4	right	6	Pennisetum macrourum	2.4
731	1	4	right	6	Pennisetum macrourum	2.4
732	1	4	right	6	Pennisetum macrourum	2.4
733	1	4	right	6	Hyparrhenia filipendula	1.17
734	1	4	right	6	Hyparrhenia filipendula	1.17
735	1	4	right	6	Hyparrhenia filipendula	1.17
736	1	4	right	6	Hyparrhenia filipendula	1.17
737	1	4	right	6	Hyparrhenia filipendula	1.17
738	1	4	right	6	Hyparrhenia filipendula	1.17
739	1	4	right	6	Hyparrhenia filipendula	1.17
740	1	4	right	6	Hyparrhenia filipendula	1.17
741	1	4	right	6	Hyparrhenia filipendula	1.17
742	1	4	right	6	Hyparrhenia filipendula	1.17
743	1	4	right	6	Hyparrhenia filipendula	1.17
744	1	4	right	6	Hyparrhenia filipendula	1.17
745	1	4	right	6	Hyparrhenia filipendula	1.17
746	1	4	right	6	Hyparrhenia filipendula	1.17
747	1	4	right	6	Hyparrhenia filipendula	1.17
748	1	4	right	6	Hyparrhenia filipendula	1.17
749	1	4	right	6	Hyparrhenia filipendula	1.17
750	1	5	left	1	Hyparrhenia hirta	0.96
751	1	5	left	1	Hyparrhenia hirta	0.96
752	1	5	left	1	Hyparrhenia hirta	0.96
753	1	5	left	1	Hyparrhenia hirta	0.96
754	1	5	left	1	Hyparrhenia hirta	0.96
755	1	5	left	1	Hyparrhenia hirta	0.96
756	1	5	left	1	Aristida junciformis	0.68
757	1	5	left	1	Aristida junciformis	0.68
758	1	5	left	1	Aristida junciformis	0.68
759	1	5	left	1	Aristida junciformis	0.68
760	1	5	left	1	Aristida junciformis	0.68
761	1	5	left	1	Aristida junciformis	0.68
762	1	5	left	2	Hyparrhenia cymbaria	0.77
763	1	5	left	2	Hyparrhenia cymbaria	0.77
764	1	5	left	2	Hyparrhenia cymbaria	0.77
765	1	5	left	2	Hyparrhenia cymbaria	0.77
766	1	5	left	2	Hyparrhenia cymbaria	0.77
767	1	5	left	2	Hyparrhenia cymbaria	0.77
768	1	5	left	2	Hyparrhenia cymbaria	0.77
769	1	5	left	2	Aristida junciformis	0.9
770	1	5	left	2	Aristida junciformis	0.9
771	1	5	left	2	Aristida junciformis	0.9
772	1	5	left	2	Aristida junciformis	0.9
773	1	5	left	2	Aristida junciformis	0.9
774	1	5	left	2	Aristida junciformis	0.9
775	1	5	left	2	Aristida junciformis	0.9
776	1	5	left	2	Aristida junciformis	0.9
777	1	5	left	2	Aristida junciformis	0.9
778	1	5	left	2	Aristida junciformis	0.9
779	1	5	left	2	Aristida junciformis	0.9
780	1	5	left	2	Aristida junciformis	0.9
781	1	5	left	2	Aristida junciformis	0.9
782	1	5	left	2	Aristida junciformis	0.9
783	1	5	left	2	Aristida junciformis	0.9
784	1	5	left	2	Aristida junciformis	0.9
785	1	5	left	2	Aristida junciformis	0.9
786	1	5	left	2	Aristida junciformis	0.9
787	1	5	left	3	Pennisetum macrourum	2.2
788	1	5	left	3	Pennisetum macrourum	2.2
789	1	5	left	3	Pennisetum macrourum	2.2
790	1	5	left	3	Pennisetum macrourum	2.2
791	1	5	left	3	Pennisetum macrourum	2.2
792	1	5	left	3	Pennisetum macrourum	2.2
793	1	5	left	3	Pennisetum macrourum	2.2
794	1	5	left	3	Pennisetum macrourum	2.2
795	1	5	left	3	Pennisetum macrourum	2.2
796	1	5	left	3	Pennisetum macrourum	2.2
797	1	5	left	3	Pennisetum macrourum	2.2
798	1	5	left	3	Pennisetum macrourum	2.2
799	1	5	left	3	Pennisetum macrourum	2.2
800	1	5	left	3	Pennisetum macrourum	2.2
801	1	5	right	4	Cymbopogon excavatus	1.17
802	1	5	right	4	Cymbopogon excavatus	1.17
803	1	5	right	4	Cymbopogon excavatus	1.17
804	1	5	right	4	Cymbopogon excavatus	1.17
805	1	5	right	4	Cymbopogon excavatus	1.17
806	1	5	right	4	Cymbopogon excavatus	1.17
807	1	5	right	4	Cymbopogon excavatus	1.17
808	1	5	right	4	Cymbopogon excavatus	1.17
809	1	5	right	4	Cymbopogon excavatus	1.17
810	1	5	right	4	Cymbopogon excavatus	1.17
811	1	5	right	4	Cymbopogon excavatus	1.17
812	1	5	right	4	Cymbopogon excavatus	1.17
813	1	5	right	4	Cymbopogon excavatus	1.17
814	1	5	right	4	Cymbopogon excavatus	1.17
815	1	5	right	4	Cymbopogon excavatus	1.17
816	1	5	right	4	Cymbopogon excavatus	1.17
817	1	5	right	4	Cymbopogon excavatus	1.17
818	1	5	right	4	Cymbopogon excavatus	1.17
819	1	5	right	4	Cymbopogon excavatus	1.17
820	1	5	right	5	Aristida junciformis	0.6
821	1	5	right	5	Aristida junciformis	0.6
822	1	5	right	5	Aristida junciformis	0.6
823	1	5	right	5	Aristida junciformis	0.6
824	1	5	right	5	Aristida junciformis	0.6
825	1	5	right	5	Aristida junciformis	0.6
826	1	5	right	5	Aristida junciformis	0.6
827	1	5	right	5	Aristida junciformis	0.6
828	1	5	right	5	Aristida junciformis	0.6
829	1	5	right	5	Aristida junciformis	0.6
830	1	5	right	5	Themeda triandra	1.37
831	1	5	right	5	Themeda triandra	1.37
832	1	5	right	5	Themeda triandra	1.37
833	1	5	right	5	Themeda triandra	1.37
834	1	5	right	5	Themeda triandra	1.37
835	1	5	right	5	Themeda triandra	1.37
836	1	5	right	5	Themeda triandra	1.37
837	1	5	right	5	Themeda triandra	1.37
838	1	5	right	6	Hyparrhenia cymbaria	1.43
839	1	5	right	6	Hyparrhenia cymbaria	1.43
840	1	5	right	6	Hyparrhenia cymbaria	1.43
841	1	5	right	6	Hyparrhenia cymbaria	1.43
842	1	5	right	6	Hyparrhenia cymbaria	1.43
843	1	5	right	6	Hyparrhenia cymbaria	1.43
844	1	5	right	6	Hyparrhenia cymbaria	1.43
845	1	5	right	6	Hyparrhenia cymbaria	1.43
846	1	5	right	6	Aristida junciformis	0.86
847	1	5	right	6	Aristida junciformis	0.86
848	1	5	right	6	Aristida junciformis	0.86
849	1	5	right	6	Aristida junciformis	0.86
850	1	5	right	6	Aristida junciformis	0.86
851	1	5	right	6	Aristida junciformis	0.86
852	1	5	right	6	Aristida junciformis	0.86
853	1	5	right	6	Aristida junciformis	0.86
854	1	5	right	6	Aristida junciformis	0.86
855	1	5	right	6	Aristida junciformis	0.86
856	1	5	right	6	Aristida junciformis	0.86
857	1	5	right	6	Aristida junciformis	0.86
858	1	5	right	6	Aristida junciformis	0.86
859	1	5	right	6	Aristida junciformis	0.86
860	1	5	right	6	Aristida junciformis	0.86
861	1	5	right	6	Aristida junciformis	0.86
862	1	5	right	6	Aristida junciformis	0.86
863	1	6	left	1	Andropogon eucomus	1.44
864	1	6	left	1	Andropogon eucomus	1.44
865	1	6	left	1	Andropogon eucomus	1.44
866	1	6	left	1	Andropogon eucomus	1.44
867	1	6	left	1	Andropogon eucomus	1.44
868	1	6	left	1	Andropogon eucomus	1.44
869	1	6	left	1	Andropogon eucomus	1.44
870	1	6	left	1	Andropogon eucomus	1.44
871	1	6	left	1	Hyparrhenia cymbaria	1.56
872	1	6	left	1	Hyparrhenia cymbaria	1.56
873	1	6	left	1	Hyparrhenia cymbaria	1.56
874	1	6	left	1	Hyparrhenia cymbaria	1.56
875	1	6	left	1	Hyparrhenia cymbaria	1.56
876	1	6	left	1	Hyparrhenia cymbaria	1.56
877	1	6	left	1	Hyparrhenia cymbaria	1.56
878	1	6	left	1	Hyparrhenia cymbaria	1.56
879	1	6	left	1	Hyparrhenia cymbaria	1.56
880	1	6	left	1	Heteropogon contortus	0.72
881	1	6	left	1	Heteropogon contortus	0.72
882	1	6	left	1	Heteropogon contortus	0.72
883	1	6	left	1	Heteropogon contortus	0.72
884	1	6	left	1	Heteropogon contortus	0.72
885	1	6	left	1	Heteropogon contortus	0.72
886	1	6	left	2	Hyparrhenia hirta	1.51
887	1	6	left	2	Hyparrhenia hirta	1.51
888	1	6	left	2	Hyparrhenia hirta	1.51
889	1	6	left	2	Hyparrhenia hirta	1.51
890	1	6	left	2	Hyparrhenia hirta	1.51
891	1	6	left	2	Hyparrhenia hirta	1.51
892	1	6	left	2	Hyparrhenia hirta	1.51
893	1	6	left	2	Hyparrhenia hirta	1.51
894	1	6	left	2	Hyparrhenia hirta	1.51
895	1	6	left	2	Hyparrhenia hirta	1.51
896	1	6	left	2	Hyparrhenia hirta	1.51
897	1	6	left	2	Hyparrhenia hirta	1.51
898	1	6	left	2	Hyparrhenia hirta	1.51
899	1	6	left	3	Andropogon gayanus	1.65
900	1	6	left	3	Andropogon gayanus	1.65
901	1	6	left	3	Andropogon gayanus	1.65
902	1	6	left	3	Andropogon gayanus	1.65
903	1	6	left	3	Andropogon gayanus	1.65
904	1	6	left	3	Andropogon gayanus	1.65
905	1	6	left	3	Andropogon gayanus	1.65
906	1	6	left	3	Andropogon gayanus	1.65
907	1	6	left	3	Andropogon gayanus	1.65
908	1	6	left	3	Andropogon gayanus	1.65
909	1	6	left	3	Andropogon gayanus	1.65
910	1	6	left	3	Andropogon gayanus	1.65
911	1	6	left	3	Aristida adscensionis	1.38
912	1	6	left	3	Aristida adscensionis	1.38
913	1	6	left	3	Aristida adscensionis	1.38
914	1	6	left	3	Aristida adscensionis	1.38
915	1	6	left	3	Aristida adscensionis	1.38
916	1	6	left	3	Aristida adscensionis	1.38
917	1	6	left	3	Aristida adscensionis	1.38
918	1	6	left	3	Hyparrhenia tamba	1.37
919	1	6	left	3	Hyparrhenia tamba	1.37
920	1	6	left	3	Hyparrhenia tamba	1.37
921	1	6	left	3	Hyparrhenia tamba	1.37
922	1	6	right	4	Helictotrichon turgidulum	1.25
923	1	6	right	4	Helictotrichon turgidulum	1.25
924	1	6	right	4	Helictotrichon turgidulum	1.25
925	1	6	right	4	Helictotrichon turgidulum	1.25
926	1	6	right	4	Helictotrichon turgidulum	1.25
927	1	6	right	4	Helictotrichon turgidulum	1.25
928	1	6	right	4	Ehrharta erecta	0.5
929	1	6	right	4	Ehrharta erecta	0.5
930	1	6	right	4	Ehrharta erecta	0.5
931	1	6	right	4	Ehrharta erecta	0.5
932	1	6	right	4	Ehrharta erecta	0.5
933	1	6	right	4	Ehrharta erecta	0.5
934	1	6	right	4	Eragrostis teichophora	1.67
935	1	6	right	4	Eragrostis teichophora	1.67
936	1	6	right	4	Eragrostis teichophora	1.67
937	1	6	right	4	Eragrostis teichophora	1.67
938	1	6	right	4	Eragrostis teichophora	1.67
939	1	6	right	4	Eragrostis teichophora	1.67
940	1	6	right	4	Eragrostis teichophora	1.67
941	1	6	right	4	Eragrostis teichophora	1.67
942	1	6	right	4	Eragrostis teichophora	1.67
943	1	6	right	4	Eragrostis teichophora	1.67
944	1	6	right	4	Eragrostis teichophora	1.67
945	1	6	right	4	Eragrostis teichophora	1.67
946	1	6	right	4	Eragrostis teichophora	1.67
947	1	6	right	4	Eragrostis teichophora	1.67
948	1	6	right	4	Eragrostis teichophora	1.67
949	1	6	right	4	Eragrostis teichophora	1.67
950	1	6	right	5	Eragrostis rigidior	1.54
951	1	6	right	5	Eragrostis rigidior	1.54
952	1	6	right	5	Eragrostis rigidior	1.54
953	1	6	right	5	Eragrostis rigidior	1.54
954	1	6	right	5	Eragrostis rigidior	1.54
955	1	6	right	5	Eragrostis rigidior	1.54
956	1	6	right	5	Eragrostis rigidior	1.54
957	1	6	right	5	Eragrostis viscosa	1.54
958	1	6	right	5	Eragrostis viscosa	1.54
959	1	6	right	5	Eragrostis viscosa	1.54
960	1	6	right	5	Eragrostis viscosa	1.54
961	1	6	right	5	Eragrostis viscosa	1.54
962	1	6	right	5	Enteropogon macrostachyus	1.46
963	1	6	right	5	Enteropogon macrostachyus	1.46
964	1	6	right	5	Enteropogon macrostachyus	1.46
965	1	6	right	5	Enteropogon macrostachyus	1.46
966	1	6	right	5	Enteropogon macrostachyus	1.46
967	1	6	right	5	Enteropogon macrostachyus	1.46
968	1	6	right	5	Enteropogon macrostachyus	1.46
969	1	6	right	5	Andropogon eucomus	1.88
970	1	6	right	5	Andropogon eucomus	1.88
971	1	6	right	5	Andropogon eucomus	1.88
972	1	6	right	5	Andropogon eucomus	1.88
973	1	6	right	5	Andropogon eucomus	1.88
974	1	6	right	6	Andropogon eucomus	1.88
975	1	6	right	6	Andropogon eucomus	1.88
976	1	6	right	6	Andropogon eucomus	1.88
977	1	6	right	6	Andropogon eucomus	1.88
978	1	6	right	6	Andropogon eucomus	1.88
979	1	6	right	6	Andropogon eucomus	1.88
980	1	6	right	6	Andropogon eucomus	1.88
981	1	6	right	6	Andropogon eucomus	1.88
982	1	6	right	6	Andropogon eucomus	1.88
983	1	6	right	6	Andropogon eucomus	1.88
984	1	6	right	6	Andropogon eucomus	1.88
985	1	6	right	6	Andropogon eucomus	1.88
986	1	6	right	6	Andropogon eucomus	1.88
987	1	6	right	6	Andropogon eucomus	1.88
988	1	6	right	6	Andropogon eucomus	1.88
989	1	6	right	6	Andropogon eucomus	1.88
990	1	6	right	6	Andropogon eucomus	1.88
991	1	6	right	6	Andropogon eucomus	1.88
992	1	6	right	6	Andropogon eucomus	1.88
993	1	6	right	6	Andropogon eucomus	1.88
994	1	6	right	6	Andropogon eucomus	1.88
995	1	6	right	6	Andropogon eucomus	1.88
996	1	6	right	6	Andropogon eucomus	1.88
997	1	6	right	6	Andropogon eucomus	1.88
998	1	6	right	6	Hyparrhenia filipendula	1.6
999	1	6	right	6	Hyparrhenia filipendula	1.6
1000	1	6	right	6	Hyparrhenia filipendula	1.6
1001	1	6	right	6	Hyparrhenia filipendula	1.6
1002	1	6	right	6	Hyparrhenia filipendula	1.6
1003	1	6	right	6	Hyparrhenia filipendula	1.6
1004	1	6	right	6	Hyparrhenia filipendula	1.6
1005	1	6	right	6	Hyparrhenia filipendula	1.6
1006	1	6	right	6	Hyparrhenia filipendula	1.6
1007	1	6	right	6	Hyparrhenia filipendula	1.6
1008	1	6	right	6	Hyparrhenia filipendula	1.6
1009	1	6	right	6	Hyparrhenia filipendula	1.6
1010	1	7	left	1	Andropogon eucomus	1.84
1011	1	7	left	1	Andropogon eucomus	1.84
1012	1	7	left	1	Andropogon eucomus	1.84
1013	1	7	left	1	Andropogon eucomus	1.84
1014	1	7	left	1	Andropogon eucomus	1.84
1015	1	7	left	1	Andropogon eucomus	1.84
1016	1	7	left	1	Andropogon eucomus	1.84
1017	1	7	left	1	Andropogon eucomus	1.84
1018	1	7	left	1	Andropogon eucomus	1.84
1019	1	7	left	1	Andropogon eucomus	1.84
1020	1	7	left	1	Andropogon eucomus	1.84
1021	1	7	left	1	Andropogon eucomus	1.84
1022	1	7	left	1	Andropogon eucomus	1.84
1023	1	7	left	1	Andropogon eucomus	1.84
1024	1	7	left	1	Andropogon eucomus	1.84
1025	1	7	left	1	Andropogon eucomus	1.84
1026	1	7	left	1	Andropogon eucomus	1.84
1027	1	7	left	1	Andropogon eucomus	1.84
1028	1	7	left	1	Andropogon eucomus	1.84
1029	1	7	left	1	Andropogon eucomus	1.84
1030	1	7	left	2	Helictotrichon turgidulum	1.45
1031	1	7	left	2	Helictotrichon turgidulum	1.45
1032	1	7	left	2	Helictotrichon turgidulum	1.45
1033	1	7	left	2	Helictotrichon turgidulum	1.45
1034	1	7	left	2	Helictotrichon turgidulum	1.45
1035	1	7	left	2	Helictotrichon turgidulum	1.45
1036	1	7	left	2	Helictotrichon turgidulum	1.45
1037	1	7	left	2	Helictotrichon turgidulum	1.45
1038	1	7	left	2	Helictotrichon turgidulum	1.45
1039	1	7	left	2	Helictotrichon turgidulum	1.45
1040	1	7	left	2	Eragrostis rigidior	1.5
1041	1	7	left	2	Eragrostis rigidior	1.5
1042	1	7	left	2	Eragrostis rigidior	1.5
1043	1	7	left	2	Eragrostis rigidior	1.5
1044	1	7	left	2	Eragrostis rigidior	1.5
1045	1	7	left	2	Eragrostis rigidior	1.5
1046	1	7	left	2	Eragrostis rigidior	1.5
1047	1	7	left	2	Eragrostis rigidior	1.5
1048	1	7	left	2	Eragrostis rigidior	1.5
1049	1	7	left	2	Eragrostis rigidior	1.5
1050	1	7	left	2	Eragrostis rigidior	1.5
1051	1	7	left	2	Eragrostis rigidior	1.5
1052	1	7	left	2	Eragrostis rigidior	1.5
1053	1	7	left	2	Eragrostis rigidior	1.5
1054	1	7	left	2	Eragrostis rigidior	1.5
1055	1	7	left	2	Eragrostis rigidior	1.5
1056	1	7	left	2	Eragrostis rigidior	1.5
1057	1	7	left	2	Eragrostis rigidior	1.5
1058	1	7	left	2	Eragrostis rigidior	1.5
1059	1	7	left	3	Aristida adscensionis	1.83
1060	1	7	left	3	Aristida adscensionis	1.83
1061	1	7	left	3	Aristida adscensionis	1.83
1062	1	7	left	3	Aristida adscensionis	1.83
1063	1	7	left	3	Aristida adscensionis	1.83
1064	1	7	left	3	Aristida adscensionis	1.83
1065	1	7	left	3	Aristida adscensionis	1.83
1066	1	7	left	3	Aristida adscensionis	1.83
1067	1	7	left	3	Aristida adscensionis	1.83
1068	1	7	left	3	Andropogon gayanus	1.25
1069	1	7	left	3	Andropogon gayanus	1.25
1070	1	7	left	3	Andropogon gayanus	1.25
1071	1	7	left	3	Andropogon gayanus	1.25
1072	1	7	left	3	Andropogon gayanus	1.25
1073	1	7	left	3	Andropogon gayanus	1.25
1074	1	7	left	3	Andropogon gayanus	1.25
1075	1	7	left	3	Andropogon gayanus	1.32
1076	1	7	left	3	Andropogon gayanus	1.32
1077	1	7	left	3	Andropogon gayanus	1.32
1078	1	7	left	3	Andropogon gayanus	1.32
1079	1	7	left	3	Andropogon gayanus	1.32
1080	1	7	left	3	Andropogon gayanus	1.32
1081	1	7	left	3	Andropogon gayanus	1.32
1082	1	7	left	3	Andropogon gayanus	1.32
1083	1	7	left	3	Andropogon gayanus	1.32
1084	1	7	right	4	Andropogon gayanus	1.32
1085	1	7	right	4	Andropogon gayanus	1.32
1086	1	7	right	4	Andropogon gayanus	1.32
1087	1	7	right	4	Andropogon gayanus	1.32
1088	1	7	right	4	Andropogon gayanus	1.32
1089	1	7	right	4	Andropogon gayanus	1.32
1090	1	7	right	4	Andropogon gayanus	1.32
1091	1	7	right	4	Andropogon gayanus	1.32
1092	1	7	right	4	Andropogon eucomus	1.29
1093	1	7	right	4	Andropogon eucomus	1.29
1094	1	7	right	4	Andropogon eucomus	1.29
1095	1	7	right	4	Andropogon eucomus	1.29
1096	1	7	right	4	Andropogon eucomus	1.29
1097	1	7	right	4	Andropogon eucomus	1.29
1098	1	7	right	4	Andropogon eucomus	1.29
1099	1	7	right	4	Andropogon eucomus	1.29
1100	1	7	right	4	Andropogon eucomus	1.29
1101	1	7	right	4	Andropogon eucomus	1.29
1102	1	7	right	4	Andropogon eucomus	1.29
1103	1	7	right	5	Helictotrichon turgidulum	1.17
1104	1	7	right	5	Helictotrichon turgidulum	1.17
1105	1	7	right	5	Helictotrichon turgidulum	1.17
1106	1	7	right	5	Helictotrichon turgidulum	1.17
1107	1	7	right	5	Helictotrichon turgidulum	1.17
1108	1	7	right	5	Helictotrichon turgidulum	1.17
1109	1	7	right	5	Helictotrichon turgidulum	1.17
1110	1	7	right	5	Helictotrichon turgidulum	1.17
1111	1	7	right	5	Helictotrichon turgidulum	1.17
1112	1	7	right	5	Helictotrichon turgidulum	1.17
1113	1	7	right	5	Helictotrichon turgidulum	1.17
1114	1	7	right	5	Helictotrichon turgidulum	1.17
1115	1	7	right	5	Helictotrichon turgidulum	1.17
1116	1	7	right	5	Helictotrichon turgidulum	1.17
1117	1	7	right	5	Helictotrichon turgidulum	1.17
1118	1	7	right	5	Helictotrichon turgidulum	1.17
1119	1	7	right	5	Helictotrichon turgidulum	1.17
1120	1	7	right	5	Helictotrichon turgidulum	1.17
1121	1	7	right	5	Helictotrichon turgidulum	1.17
1122	1	7	right	5	Helictotrichon turgidulum	1.17
1123	1	7	right	6	Aristida adscensionis	1.36
1124	1	7	right	6	Aristida adscensionis	1.36
1125	1	7	right	6	Aristida adscensionis	1.36
1126	1	7	right	6	Aristida adscensionis	1.36
1127	1	7	right	6	Aristida adscensionis	1.36
1128	1	7	right	6	Aristida adscensionis	1.36
1129	1	7	right	6	Aristida adscensionis	1.36
1130	1	7	right	6	Aristida adscensionis	1.36
1131	1	7	right	6	Aristida adscensionis	1.36
1132	1	7	right	6	Aristida adscensionis	1.36
1133	1	7	right	6	Andropogon eucomus	1.28
1134	1	7	right	6	Andropogon eucomus	1.28
1135	1	7	right	6	Andropogon eucomus	1.28
1136	1	7	right	6	Andropogon eucomus	1.28
1137	1	7	right	6	Andropogon eucomus	1.28
1138	1	7	right	6	Andropogon eucomus	1.28
1139	1	7	right	6	Andropogon eucomus	1.28
1140	1	7	right	6	Andropogon eucomus	1.28
1141	1	7	right	6	Andropogon eucomus	1.28
1142	1	7	right	6	Andropogon eucomus	1.28
1143	1	7	right	6	Andropogon eucomus	1.28
1144	1	7	right	6	Andropogon eucomus	1.28
1145	1	7	right	6	Andropogon eucomus	1.28
1146	1	8	left	1	Andropogon gayanus	1.37
1147	1	8	left	1	Andropogon gayanus	1.37
1148	1	8	left	1	Andropogon gayanus	1.37
1149	1	8	left	1	Andropogon gayanus	1.37
1150	1	8	left	1	Andropogon gayanus	1.37
1151	1	8	left	1	Andropogon gayanus	1.37
1152	1	8	left	1	Andropogon gayanus	1.37
1153	1	8	left	1	Andropogon gayanus	1.37
1154	1	8	left	1	Andropogon gayanus	1.37
1155	1	8	left	1	Andropogon gayanus	1.37
1156	1	8	left	1	Helictotrichon turgidulum	1.15
1157	1	8	left	1	Helictotrichon turgidulum	1.15
1158	1	8	left	1	Helictotrichon turgidulum	1.15
1159	1	8	left	1	Helictotrichon turgidulum	1.15
1160	1	8	left	1	Helictotrichon turgidulum	1.15
1161	1	8	left	1	Helictotrichon turgidulum	1.15
1162	1	8	left	1	Helictotrichon turgidulum	1.15
1163	1	8	left	1	Helictotrichon turgidulum	1.15
1164	1	8	left	1	Helictotrichon turgidulum	1.15
1165	1	8	left	1	Helictotrichon turgidulum	1.15
1166	1	8	left	1	Helictotrichon turgidulum	1.15
1167	1	8	left	1	Helictotrichon turgidulum	1.15
1168	1	8	left	1	Helictotrichon turgidulum	1.15
1169	1	8	left	1	Helictotrichon turgidulum	1.15
1170	1	8	left	1	Helictotrichon turgidulum	1.15
1171	1	8	left	1	Helictotrichon turgidulum	1.15
1172	1	8	left	1	Helictotrichon turgidulum	1.15
1173	1	8	left	1	Helictotrichon turgidulum	1.15
1174	1	8	left	1	Helictotrichon turgidulum	1.15
1175	1	8	left	1	Helictotrichon turgidulum	1.15
1176	1	8	left	2	Andropogon gayanus	1.35
1177	1	8	left	2	Andropogon gayanus	1.35
1178	1	8	left	2	Andropogon gayanus	1.35
1179	1	8	left	2	Andropogon gayanus	1.35
1180	1	8	left	2	Andropogon gayanus	1.35
1181	1	8	left	2	Andropogon gayanus	1.35
1182	1	8	left	2	Andropogon gayanus	1.35
1183	1	8	left	2	Andropogon gayanus	1.35
1184	1	8	left	2	Andropogon gayanus	1.35
1185	1	8	left	3	Helictotrichon turgidulum	1.15
1186	1	8	left	3	Helictotrichon turgidulum	1.15
1187	1	8	left	3	Helictotrichon turgidulum	1.15
1188	1	8	left	3	Helictotrichon turgidulum	1.15
1189	1	8	left	3	Helictotrichon turgidulum	1.15
1190	1	8	left	3	Helictotrichon turgidulum	1.15
1191	1	8	left	3	Helictotrichon turgidulum	1.15
1192	1	8	left	3	Helictotrichon turgidulum	1.15
1193	1	8	left	3	Helictotrichon turgidulum	1.15
1194	1	8	left	3	Helictotrichon turgidulum	1.15
1195	1	8	left	3	Helictotrichon turgidulum	1.15
1196	1	8	left	3	Helictotrichon turgidulum	1.15
1197	1	8	left	3	Helictotrichon turgidulum	1.15
1198	1	8	left	3	Helictotrichon turgidulum	1.15
1199	1	8	left	3	Helictotrichon turgidulum	1.15
1200	1	8	left	3	Helictotrichon turgidulum	1.15
1201	1	8	left	3	Helictotrichon turgidulum	1.15
1202	1	8	left	3	Helictotrichon turgidulum	1.15
1203	1	8	left	3	Helictotrichon turgidulum	1.15
1204	1	8	left	3	Helictotrichon turgidulum	1.15
1205	1	8	right	4	Helictotrichon turgidulum	1.15
1206	1	8	right	4	Helictotrichon turgidulum	1.15
1207	1	8	right	4	Helictotrichon turgidulum	1.15
1208	1	8	right	4	Helictotrichon turgidulum	1.15
1209	1	8	right	4	Hyperthelia dissoluta	1.26
1210	1	8	right	4	Hyperthelia dissoluta	1.26
1211	1	8	right	4	Hyperthelia dissoluta	1.26
1212	1	8	right	4	Hyperthelia dissoluta	1.26
1213	1	8	right	4	Hyperthelia dissoluta	1.26
1214	1	8	right	4	Hyperthelia dissoluta	1.26
1215	1	8	right	4	Hyperthelia dissoluta	1.26
1216	1	8	right	4	Hyperthelia dissoluta	1.26
1217	1	8	right	4	Hyperthelia dissoluta	1.26
1218	1	8	right	4	Hyperthelia dissoluta	1.26
1219	1	8	right	4	Hyperthelia dissoluta	1.26
1220	1	8	right	4	Hyperthelia dissoluta	1.26
1221	1	8	right	4	Hyperthelia dissoluta	1.26
1222	1	8	right	4	Hyperthelia dissoluta	1.26
1223	1	8	right	4	Hyperthelia dissoluta	1.26
1224	1	8	right	4	Hyperthelia dissoluta	1.26
1225	1	8	right	4	Hyperthelia dissoluta	1.26
1226	1	8	right	4	Hyperthelia dissoluta	1.26
1227	1	8	right	4	Hyperthelia dissoluta	1.26
1228	1	8	right	5	Helictotrichon turgidulum	1.17
1229	1	8	right	5	Helictotrichon turgidulum	1.17
1230	1	8	right	5	Helictotrichon turgidulum	1.17
1231	1	8	right	5	Helictotrichon turgidulum	1.17
1232	1	8	right	5	Helictotrichon turgidulum	1.17
1233	1	8	right	5	Helictotrichon turgidulum	1.17
1234	1	8	right	5	Helictotrichon turgidulum	1.17
1235	1	8	right	5	Helictotrichon turgidulum	1.17
1236	1	8	right	5	Helictotrichon turgidulum	1.17
1237	1	8	right	5	Helictotrichon turgidulum	1.17
1238	1	8	right	5	Helictotrichon turgidulum	1.17
1239	1	8	right	5	Helictotrichon turgidulum	1.17
1240	1	8	right	5	Helictotrichon turgidulum	1.17
1241	1	8	right	5	Helictotrichon turgidulum	1.17
1242	1	8	right	5	Helictotrichon turgidulum	1.17
1243	1	8	right	5	Helictotrichon turgidulum	1.17
1244	1	8	right	5	Helictotrichon turgidulum	1.17
1245	1	8	right	5	Andropogon gayanus	1.32
1246	1	8	right	5	Andropogon gayanus	1.32
1247	1	8	right	5	Andropogon gayanus	1.32
1248	1	8	right	5	Andropogon gayanus	1.32
1249	1	8	right	5	Andropogon gayanus	1.32
1250	1	8	right	5	Andropogon gayanus	1.32
1251	1	8	right	5	Andropogon gayanus	1.32
1252	1	8	right	5	Andropogon gayanus	1.32
1253	1	8	right	5	Andropogon gayanus	1.32
1254	1	8	right	5	Andropogon gayanus	1.32
1255	1	8	right	6	Helictotrichon turgidulum	1.15
1256	1	8	right	6	Helictotrichon turgidulum	1.15
1257	1	8	right	6	Helictotrichon turgidulum	1.15
1258	1	8	right	6	Helictotrichon turgidulum	1.15
1259	1	8	right	6	Helictotrichon turgidulum	1.15
1260	1	8	right	6	Helictotrichon turgidulum	1.15
1261	1	8	right	6	Helictotrichon turgidulum	1.15
1262	1	8	right	6	Helictotrichon turgidulum	1.15
1263	1	8	right	6	Helictotrichon turgidulum	1.15
1264	1	8	right	6	Helictotrichon turgidulum	1.15
1265	1	8	right	6	Helictotrichon turgidulum	1.15
1266	1	8	right	6	Helictotrichon turgidulum	1.15
1267	1	8	right	6	Helictotrichon turgidulum	1.15
1268	1	8	right	6	Helictotrichon turgidulum	1.15
1269	1	8	right	6	Helictotrichon turgidulum	1.15
1270	1	8	right	6	Helictotrichon turgidulum	1.15
1271	1	8	right	6	Helictotrichon turgidulum	1.15
1272	1	9	left	1	Aristida adscensionis	1.36
1273	1	9	left	1	Aristida adscensionis	1.36
1274	1	9	left	1	Aristida adscensionis	1.36
1275	1	9	left	1	Aristida adscensionis	1.36
1276	1	9	left	1	Aristida adscensionis	1.36
1277	1	9	left	1	Aristida adscensionis	1.36
1278	1	9	left	1	Aristida adscensionis	1.36
1279	1	9	left	1	Aristida adscensionis	1.36
1280	1	9	left	1	Aristida adscensionis	1.36
1281	1	9	left	1	Aristida adscensionis	1.36
1282	1	9	left	1	Aristida adscensionis	1.36
1283	1	9	left	1	Aristida adscensionis	1.36
1284	1	9	left	1	Aristida adscensionis	1.36
1285	1	9	left	2	Trachypogon spicatus	1.2
1286	1	9	left	2	Trachypogon spicatus	1.2
1287	1	9	left	2	Trachypogon spicatus	1.2
1288	1	9	left	2	Trachypogon spicatus	1.2
1289	1	9	left	2	Trachypogon spicatus	1.2
1290	1	9	left	2	Trachypogon spicatus	1.2
1291	1	9	left	2	Trachypogon spicatus	1.2
1292	1	9	left	2	Trachypogon spicatus	1.2
1293	1	9	left	2	Trachypogon spicatus	1.2
1294	1	9	left	2	Trachypogon spicatus	1.2
1295	1	9	left	2	Trachypogon spicatus	1.2
1296	1	9	left	2	Trachypogon spicatus	1.2
1297	1	9	left	2	Trachypogon spicatus	1.2
1298	1	9	left	2	Trachypogon spicatus	1.2
1299	1	9	left	2	Trachypogon spicatus	1.2
1300	1	9	left	2	Trachypogon spicatus	1.2
1301	1	9	left	2	Trachypogon spicatus	1.2
1302	1	9	left	2	Trachypogon spicatus	1.2
1303	1	9	left	2	Trachypogon spicatus	1.2
1304	1	9	left	3	Hyparrhenia hirta	1.83
1305	1	9	left	3	Hyparrhenia hirta	1.83
1306	1	9	left	3	Hyparrhenia hirta	1.83
1307	1	9	left	3	Hyparrhenia hirta	1.83
1308	1	9	left	3	Hyparrhenia hirta	1.83
1309	1	9	left	3	Hyparrhenia hirta	1.83
1310	1	9	left	3	Hyparrhenia hirta	1.83
1311	1	9	left	3	Hyparrhenia hirta	1.83
1312	1	9	left	3	Hyparrhenia hirta	1.83
1313	1	9	left	3	Andropogon gayanus	1.3
1314	1	9	left	3	Andropogon gayanus	1.3
1315	1	9	left	3	Andropogon gayanus	1.3
1316	1	9	left	3	Andropogon gayanus	1.3
1317	1	9	left	3	Andropogon gayanus	1.3
1318	1	9	left	3	Andropogon gayanus	1.3
1319	1	9	left	3	Andropogon gayanus	1.3
1320	1	9	left	3	Andropogon gayanus	1.3
1321	1	9	left	3	Andropogon gayanus	1.3
1322	1	9	left	3	Andropogon gayanus	1.3
1323	1	9	left	3	Andropogon gayanus	1.3
1324	1	9	left	3	Andropogon gayanus	1.3
1325	1	9	left	3	Heteropogon contortus	0.72
1326	1	9	left	3	Heteropogon contortus	0.72
1327	1	9	left	3	Heteropogon contortus	0.72
1328	1	9	left	3	Heteropogon contortus	0.72
1329	1	9	left	3	Heteropogon contortus	0.72
1330	1	9	left	3	Heteropogon contortus	0.72
1331	1	9	left	3	Heteropogon contortus	0.72
1332	1	9	left	3	Heteropogon contortus	0.72
1333	1	9	right	4	Chrysopogon serrulatus	1.64
1334	1	9	right	4	Chrysopogon serrulatus	1.64
1335	1	9	right	4	Chrysopogon serrulatus	1.64
1336	1	9	right	4	Chrysopogon serrulatus	1.64
1337	1	9	right	4	Chrysopogon serrulatus	1.64
1338	1	9	right	4	Chrysopogon serrulatus	1.64
1339	1	9	right	4	Chrysopogon serrulatus	1.64
1340	1	9	right	4	Chrysopogon serrulatus	1.64
1341	1	9	right	4	Chrysopogon serrulatus	1.64
1342	1	9	right	4	Chrysopogon serrulatus	1.64
1343	1	9	right	4	Chrysopogon serrulatus	1.64
1344	1	9	right	4	Chrysopogon serrulatus	1.64
1345	1	9	right	4	Chrysopogon serrulatus	1.64
1346	1	9	right	4	Chrysopogon serrulatus	1.64
1347	1	9	right	4	Chrysopogon serrulatus	1.64
1348	1	9	right	5	Digitaria eriantha	1
1349	1	9	right	5	Digitaria eriantha	1
1350	1	9	right	5	Digitaria eriantha	1
1351	1	9	right	5	Digitaria eriantha	1
1352	1	9	right	5	Digitaria eriantha	1
1353	1	9	right	5	Digitaria eriantha	1
1354	1	9	right	5	Digitaria eriantha	1
1355	1	9	right	5	Digitaria eriantha	1
1356	1	9	right	5	Digitaria eriantha	1
1357	1	9	right	5	Digitaria eriantha	1
1358	1	9	right	5	Digitaria eriantha	1
1359	1	9	right	5	Digitaria eriantha	1
1360	1	9	right	5	Digitaria eriantha	1
1361	1	9	right	5	Hyparrhenia hirta	1.38
1362	1	9	right	5	Hyparrhenia hirta	1.38
1363	1	9	right	5	Hyparrhenia hirta	1.38
1364	1	9	right	5	Hyparrhenia hirta	1.38
1365	1	9	right	5	Hyparrhenia hirta	1.38
1366	1	9	right	5	Hyparrhenia hirta	1.38
1367	1	9	right	5	Hyparrhenia hirta	1.38
1368	1	9	right	5	Hyparrhenia hirta	1.38
1369	1	9	right	6	Andropogon gayanus	1.7
1370	1	9	right	6	Andropogon gayanus	1.7
1371	1	9	right	6	Andropogon gayanus	1.7
1372	1	9	right	6	Andropogon gayanus	1.7
1373	1	9	right	6	Andropogon gayanus	1.7
1374	1	9	right	6	Andropogon gayanus	1.7
1375	1	9	right	6	Andropogon gayanus	1.7
1376	1	9	right	6	Andropogon gayanus	1.7
1377	1	9	right	6	Andropogon gayanus	1.7
1378	1	9	right	6	Andropogon gayanus	1.7
1379	1	9	right	6	Andropogon gayanus	1.7
1380	1	9	right	6	Andropogon gayanus	1.7
1381	1	9	right	6	Andropogon gayanus	1.7
1382	1	9	right	6	Andropogon gayanus	1.7
1383	1	9	right	6	Andropogon gayanus	1.7
1384	1	9	right	6	Andropogon gayanus	1.7
1385	1	9	right	6	Andropogon gayanus	1.7
1386	1	9	right	6	Andropogon gayanus	1.7
1387	1	9	right	6	Andropogon gayanus	1.7
1388	1	9	right	6	Andropogon gayanus	1.7
1389	1	9	right	6	Andropogon gayanus	1.7
1390	1	9	right	6	Helictotrichon turgidulum	0.8
1391	1	9	right	6	Helictotrichon turgidulum	0.8
1392	1	9	right	6	Helictotrichon turgidulum	0.8
1393	1	9	right	6	Helictotrichon turgidulum	0.8
1394	1	9	right	6	Helictotrichon turgidulum	0.8
1395	1	9	right	6	Helictotrichon turgidulum	0.8
1396	1	9	right	6	Helictotrichon turgidulum	0.8
1397	1	9	right	6	Helictotrichon turgidulum	0.8
1398	1	9	right	6	Helictotrichon turgidulum	0.8
1399	1	9	right	6	Helictotrichon turgidulum	0.8
1400	1	9	right	6	Helictotrichon turgidulum	0.8
1401	1	9	right	6	Helictotrichon turgidulum	0.8
1402	1	10	left	1	Helictotrichon turgidulum	0.8
1403	1	10	left	1	Helictotrichon turgidulum	0.8
1404	1	10	left	1	Helictotrichon turgidulum	0.8
1405	1	10	left	1	Helictotrichon turgidulum	0.8
1406	1	10	left	1	Helictotrichon turgidulum	0.8
1407	1	10	left	1	Helictotrichon turgidulum	0.8
1408	1	10	left	1	Helictotrichon turgidulum	0.8
1409	1	10	left	1	Helictotrichon turgidulum	0.8
1410	1	10	left	1	Helictotrichon turgidulum	0.8
1411	1	10	left	1	Helictotrichon turgidulum	0.8
1412	1	10	left	1	Helictotrichon turgidulum	0.8
1413	1	10	left	1	Helictotrichon turgidulum	0.8
1414	1	10	left	1	Helictotrichon turgidulum	0.8
1415	1	10	left	1	Helictotrichon turgidulum	0.8
1416	1	10	left	1	Helictotrichon turgidulum	0.8
1417	1	10	left	1	Helictotrichon turgidulum	0.8
1418	1	10	left	1	Helictotrichon turgidulum	0.8
1419	1	10	left	1	Helictotrichon turgidulum	0.8
1420	1	10	left	2	Aristida adscensionis	1.23
1421	1	10	left	2	Aristida adscensionis	1.23
1422	1	10	left	2	Aristida adscensionis	1.23
1423	1	10	left	2	Aristida adscensionis	1.23
1424	1	10	left	2	Aristida adscensionis	1.23
1425	1	10	left	2	Aristida adscensionis	1.23
1426	1	10	left	2	Aristida adscensionis	1.23
1427	1	10	left	2	Aristida adscensionis	1.23
1428	1	10	left	2	Aristida adscensionis	1.23
1429	1	10	left	2	Aristida adscensionis	1.23
1430	1	10	left	2	Aristida adscensionis	1.23
1431	1	10	left	2	Aristida adscensionis	1.23
1432	1	10	left	2	Aristida adscensionis	1.23
1433	1	10	left	2	Aristida adscensionis	1.23
1434	1	10	left	2	Aristida adscensionis	1.23
1435	1	10	left	2	Aristida adscensionis	1.23
1436	1	10	left	2	Aristida adscensionis	1.23
1437	1	10	left	2	Aristida adscensionis	1.23
1438	1	10	left	2	Aristida adscensionis	1.23
1439	1	10	left	2	Aristida adscensionis	1.23
1440	1	10	left	2	Aristida adscensionis	1.23
1441	1	10	left	2	Aristida adscensionis	1.23
1442	1	10	left	2	Aristida adscensionis	1.23
1443	1	10	left	2	Aristida adscensionis	1.23
1444	1	10	left	2	Aristida adscensionis	1.23
1445	1	10	left	2	Aristida adscensionis	1.23
1446	1	10	left	2	Aristida adscensionis	1.23
1447	1	10	left	2	Aristida adscensionis	1.23
1448	1	10	left	2	Aristida adscensionis	1.23
1449	1	10	left	2	Aristida adscensionis	1.23
1450	1	10	left	2	Aristida adscensionis	1.23
1451	1	10	left	3	Helictotrichon turgidulum	1
1452	1	10	left	3	Helictotrichon turgidulum	1
1453	1	10	left	3	Helictotrichon turgidulum	1
1454	1	10	left	3	Helictotrichon turgidulum	1
1455	1	10	left	3	Helictotrichon turgidulum	1
1456	1	10	left	3	Helictotrichon turgidulum	1
1457	1	10	left	3	Helictotrichon turgidulum	1
1458	1	10	left	3	Helictotrichon turgidulum	1
1459	1	10	left	3	Helictotrichon turgidulum	1
1460	1	10	left	3	Helictotrichon turgidulum	1
1461	1	10	left	3	Aristida adscensionis	1.25
1462	1	10	left	3	Aristida adscensionis	1.25
1463	1	10	left	3	Aristida adscensionis	1.25
1464	1	10	left	3	Aristida adscensionis	1.25
1465	1	10	left	3	Aristida adscensionis	1.25
1466	1	10	left	3	Aristida adscensionis	1.25
1467	1	10	left	3	Aristida adscensionis	1.25
1468	1	10	left	3	Aristida adscensionis	1.25
1469	1	10	left	3	Aristida adscensionis	1.25
1470	1	10	left	3	Aristida adscensionis	1.25
1471	1	10	right	4	Digitaria monodactyla	0.89
1472	1	10	right	4	Heteropogon contortus	0.76
1473	1	10	right	4	Heteropogon contortus	0.76
1474	1	10	right	4	Heteropogon contortus	0.76
1475	1	10	right	4	Heteropogon contortus	0.76
1476	1	10	right	4	Heteropogon contortus	0.76
1477	1	10	right	4	Heteropogon contortus	0.76
1478	1	10	right	4	Heteropogon contortus	0.76
1479	1	10	right	4	Heteropogon contortus	0.76
1480	1	10	right	4	Heteropogon contortus	0.76
1481	1	10	right	4	Heteropogon contortus	0.76
1482	1	10	right	4	Heteropogon contortus	0.76
1483	1	10	right	4	Heteropogon contortus	0.76
1484	1	10	right	4	Heteropogon contortus	0.76
1485	1	10	right	4	Heteropogon contortus	0.76
1486	1	10	right	4	Heteropogon contortus	0.76
1487	1	10	right	4	Heteropogon contortus	0.76
1488	1	10	right	4	Trachypogon spicatus	1.27
1489	1	10	right	4	Trachypogon spicatus	1.27
1490	1	10	right	4	Trachypogon spicatus	1.27
1491	1	10	right	4	Trachypogon spicatus	1.27
1492	1	10	right	4	Trachypogon spicatus	1.27
1493	1	10	right	4	Trachypogon spicatus	1.27
1494	1	10	right	4	Trachypogon spicatus	1.27
1495	1	10	right	4	Trachypogon spicatus	1.27
1496	1	10	right	4	Trachypogon spicatus	1.27
1497	1	10	right	4	Trachypogon spicatus	1.27
1498	1	10	right	4	Trachypogon spicatus	1.27
1499	1	10	right	4	Trachypogon spicatus	1.27
1500	1	10	right	4	Trachypogon spicatus	1.27
1501	1	10	right	4	Trachypogon spicatus	1.27
1502	1	10	right	4	Trachypogon spicatus	1.27
1503	1	10	right	4	Trachypogon spicatus	1.27
1504	1	10	right	4	Trachypogon spicatus	1.27
1505	1	10	right	4	Trachypogon spicatus	1.27
1506	1	10	right	4	Trachypogon spicatus	1.27
1507	1	10	right	4	Trachypogon spicatus	1.27
1508	1	10	right	4	Trachypogon spicatus	1.27
1509	1	10	right	5	Heteropogon macrostachyus	1
1510	1	10	right	5	Heteropogon macrostachyus	1
1511	1	10	right	5	Heteropogon macrostachyus	1
1512	1	10	right	5	Heteropogon macrostachyus	1
1513	1	10	right	5	Heteropogon macrostachyus	1
1514	1	10	right	5	Heteropogon macrostachyus	1
1515	1	10	right	5	Heteropogon macrostachyus	1
1516	1	10	right	5	Heteropogon macrostachyus	1
1517	1	10	right	5	Heteropogon macrostachyus	1
1518	1	10	right	5	Pennisetum macrourum	2.56
1519	1	10	right	5	Pennisetum macrourum	2.56
1520	1	10	right	5	Pennisetum macrourum	2.56
1521	1	10	right	5	Pennisetum macrourum	2.56
1522	1	10	right	5	Pennisetum macrourum	2.56
1523	1	10	right	5	Pennisetum macrourum	2.56
1524	1	10	right	5	Pennisetum macrourum	2.56
1525	1	10	right	5	Pennisetum macrourum	2.56
1526	1	10	right	5	Pennisetum macrourum	2.56
1527	1	10	right	5	Pennisetum macrourum	2.56
1528	1	10	right	5	Pennisetum macrourum	2.56
1529	1	10	right	5	Pennisetum macrourum	2.56
1530	1	10	right	5	Pennisetum macrourum	2.56
1531	1	10	right	5	Pennisetum macrourum	2.56
1532	1	10	right	5	Pennisetum macrourum	2.56
1533	1	10	right	5	Pennisetum macrourum	2.56
1534	1	10	right	5	Pennisetum macrourum	2.56
1535	1	10	right	5	Pennisetum macrourum	2.56
1536	1	10	right	5	Pennisetum macrourum	2.56
1537	1	10	right	5	Pennisetum macrourum	2.56
1538	1	10	right	5	Pennisetum macrourum	2.56
1539	1	10	right	5	Pennisetum macrourum	2.56
1540	1	10	right	5	Pennisetum macrourum	2.56
1541	1	10	right	5	Pennisetum macrourum	2.56
1542	1	10	right	5	Pennisetum macrourum	2.56
1543	1	10	right	5	Pennisetum macrourum	2.56
1544	1	10	right	5	Pennisetum macrourum	2.56
1545	1	10	right	5	Pennisetum macrourum	2.56
1546	1	10	right	5	Pennisetum macrourum	2.56
1547	1	10	right	5	Pennisetum macrourum	2.56
1548	1	10	right	5	Pennisetum macrourum	2.56
1549	1	10	right	5	Pennisetum macrourum	2.56
1550	1	10	right	5	Pennisetum macrourum	2.56
1551	1	10	right	5	Pennisetum macrourum	2.56
1552	1	10	right	5	Pennisetum macrourum	2.56
1553	1	10	right	5	Pennisetum macrourum	2.56
1554	1	10	right	5	Pennisetum macrourum	2.56
1555	1	10	right	5	Pennisetum macrourum	2.56
1556	1	10	right	5	Pennisetum macrourum	2.56
1557	1	10	right	5	Pennisetum macrourum	2.56
1558	1	10	right	5	Pennisetum macrourum	2.56
1559	1	10	right	5	Pennisetum macrourum	2.56
1560	1	10	right	6	Andropogon gayanus	1.42
1561	1	10	right	6	Andropogon gayanus	1.42
1562	1	10	right	6	Andropogon gayanus	1.42
1563	1	10	right	6	Andropogon gayanus	1.42
1564	1	10	right	6	Andropogon gayanus	1.42
1565	1	10	right	6	Andropogon gayanus	1.42
1566	1	10	right	6	Andropogon gayanus	1.42
1567	1	10	right	6	Andropogon gayanus	1.42
1568	1	10	right	6	Andropogon gayanus	1.42
1569	1	10	right	6	Andropogon gayanus	1.42
1570	1	10	right	6	Andropogon gayanus	1.42
1571	1	10	right	6	Andropogon gayanus	1.42
1572	1	10	right	6	Andropogon gayanus	1.42
1573	1	10	right	6	Hyparrhenia cymbaria	1.58
1574	1	10	right	6	Hyparrhenia cymbaria	1.58
1575	1	10	right	6	Hyparrhenia cymbaria	1.58
1576	1	10	right	6	Hyparrhenia cymbaria	1.58
1577	1	10	right	6	Hyparrhenia cymbaria	1.58
1578	1	10	right	6	Hyparrhenia cymbaria	1.58
1579	1	10	right	6	Hyparrhenia cymbaria	1.58
1580	1	10	right	6	Hyparrhenia cymbaria	1.58
1581	1	10	right	6	Hyparrhenia cymbaria	1.58
1582	1	10	right	6	Hyparrhenia cymbaria	1.58
1583	1	10	right	6	Hyparrhenia cymbaria	1.58
1584	1	10	right	6	Hyparrhenia cymbaria	1.58
1585	1	10	right	6	Hyparrhenia cymbaria	1.58
1586	1	10	right	6	Hyparrhenia cymbaria	1.58
1587	1	10	right	6	Hyparrhenia cymbaria	1.58
1588	1	10	right	6	Hyparrhenia cymbaria	1.58
1589	1	10	right	6	Hyparrhenia cymbaria	1.58
1590	1	10	right	6	Hyparrhenia cymbaria	1.58
1591	1	10	right	6	Hyparrhenia cymbaria	1.58
1592	1	10	right	6	Hyparrhenia cymbaria	1.58
1593	2	1	left	1	Andropogon eucomus	1.32
1594	2	1	left	1	Andropogon eucomus	1.32
1595	2	1	left	1	Andropogon eucomus	1.32
1596	2	1	left	1	Andropogon eucomus	1.32
1597	2	1	left	1	Andropogon eucomus	1.32
1598	2	1	left	1	Andropogon eucomus	1.32
1599	2	1	left	1	Andropogon eucomus	1.32
1600	2	1	left	1	Andropogon eucomus	1.32
1601	2	1	left	1	Andropogon eucomus	1.32
1602	2	1	left	1	Andropogon eucomus	1.32
1603	2	1	left	1	Andropogon eucomus	1.32
1604	2	1	left	1	Andropogon eucomus	1.32
1605	2	1	left	1	Andropogon eucomus	1.32
1606	2	1	left	1	Andropogon eucomus	1.32
1607	2	1	left	1	Andropogon eucomus	1.32
1608	2	1	left	1	Hyparrhenia filipendula	1.73
1609	2	1	left	1	Hyparrhenia filipendula	1.73
1610	2	1	left	1	Hyparrhenia filipendula	1.73
1611	2	1	left	1	Hyparrhenia filipendula	1.73
1612	2	1	left	1	Hyparrhenia filipendula	1.73
1613	2	1	left	1	Hyparrhenia filipendula	1.73
1614	2	1	left	1	Hyparrhenia filipendula	1.73
1615	2	1	left	1	Hyparrhenia filipendula	1.73
1616	2	1	left	1	Hyparrhenia filipendula	1.73
1617	2	1	left	1	Hyparrhenia filipendula	1.73
1618	2	1	left	2	Andropogon gayanus	1.6
1619	2	1	left	2	Andropogon gayanus	1.6
1620	2	1	left	2	Andropogon gayanus	1.6
1621	2	1	left	2	Andropogon gayanus	1.6
1622	2	1	left	2	Andropogon gayanus	1.6
1623	2	1	left	2	Andropogon gayanus	1.6
1624	2	1	left	2	Hyperthelia dissoluta	1.86
1625	2	1	left	2	Hyperthelia dissoluta	1.86
1626	2	1	left	2	Hyperthelia dissoluta	1.86
1627	2	1	left	2	Hyperthelia dissoluta	1.86
1628	2	1	left	2	Hyperthelia dissoluta	1.86
1629	2	1	left	2	Hyperthelia dissoluta	1.86
1630	2	1	left	2	Hyperthelia dissoluta	1.86
1631	2	1	left	2	Hyperthelia dissoluta	1.86
1632	2	1	left	2	Hyperthelia dissoluta	1.86
1633	2	1	left	2	Hyperthelia dissoluta	1.86
1634	2	1	left	2	Hyperthelia dissoluta	1.86
1635	2	1	left	2	Hyperthelia dissoluta	1.86
1636	2	1	left	2	Hyperthelia dissoluta	1.86
1637	2	1	left	2	Anthephora pubescens	1.74
1638	2	1	left	2	Anthephora pubescens	1.74
1639	2	1	left	2	Anthephora pubescens	1.74
1640	2	1	left	2	Anthephora pubescens	1.74
1641	2	1	left	2	Anthephora pubescens	1.74
1642	2	1	left	2	Anthephora pubescens	1.74
1643	2	1	left	2	Anthephora pubescens	1.74
1644	2	1	left	2	Anthephora pubescens	1.74
1645	2	1	left	2	Anthephora pubescens	1.74
1646	2	1	left	2	Tragus berteronianus	0.1
1647	2	1	left	2	Tragus berteronianus	0.1
1648	2	1	left	2	Tragus berteronianus	0.1
1649	2	1	left	2	Tragus berteronianus	0.1
1650	2	1	left	2	Tragus berteronianus	0.1
1651	2	1	left	2	Tragus berteronianus	0.1
1652	2	1	left	2	Aristida congesta	1.4
1653	2	1	left	2	Aristida congesta	1.4
1654	2	1	left	2	Aristida congesta	1.4
1655	2	1	left	2	Aristida congesta	1.4
1656	2	1	left	2	Aristida congesta	1.4
1657	2	1	left	2	Aristida congesta	1.4
1658	2	1	left	2	Aristida congesta	1.4
1659	2	1	left	2	Aristida congesta	1.4
1660	2	1	left	2	Aristida congesta	1.4
1661	2	1	left	2	Aristida congesta	1.4
1662	2	1	left	2	Aristida congesta	1.4
1663	2	1	left	2	Aristida congesta	1.4
1664	2	1	left	2	Aristida congesta	1.4
1665	2	1	left	2	Aristida congesta	1.4
1666	2	1	left	2	Aristida congesta	1.4
1667	2	1	left	2	Helictotrichon turgidulum	1.25
1668	2	1	left	2	Helictotrichon turgidulum	1.25
1669	2	1	left	2	Helictotrichon turgidulum	1.25
1670	2	1	left	2	Helictotrichon turgidulum	1.25
1671	2	1	left	2	Helictotrichon turgidulum	1.25
1672	2	1	left	2	Helictotrichon turgidulum	1.25
1673	2	1	left	3	Ehrharta erecta	0.5
1674	2	1	left	3	Ehrharta erecta	0.5
1675	2	1	left	3	Ehrharta erecta	0.5
1676	2	1	left	3	Ehrharta erecta	0.5
1677	2	1	left	3	Ehrharta erecta	0.5
1678	2	1	left	3	Ehrharta erecta	0.5
1679	2	1	left	3	Eragrostis teichophora	1.67
1680	2	1	left	3	Eragrostis teichophora	1.67
1681	2	1	left	3	Eragrostis teichophora	1.67
1682	2	1	left	3	Eragrostis teichophora	1.67
1683	2	1	left	3	Eragrostis teichophora	1.67
1684	2	1	left	3	Eragrostis teichophora	1.67
1685	2	1	left	3	Eragrostis teichophora	1.67
1686	2	1	left	3	Eragrostis teichophora	1.67
1687	2	1	left	3	Eragrostis teichophora	1.67
1688	2	1	left	3	Eragrostis teichophora	1.67
1689	2	1	left	3	Eragrostis teichophora	1.67
1690	2	1	left	3	Eragrostis teichophora	1.67
1691	2	1	left	3	Eragrostis teichophora	1.67
1692	2	1	left	3	Eragrostis teichophora	1.67
1693	2	1	left	3	Eragrostis teichophora	1.67
1694	2	1	left	3	Eragrostis teichophora	1.67
1695	2	1	left	3	Eragrostis rigidior	1.54
1696	2	1	left	3	Eragrostis rigidior	1.54
1697	2	1	left	3	Eragrostis rigidior	1.54
1698	2	1	left	3	Eragrostis rigidior	1.54
1699	2	1	left	3	Eragrostis rigidior	1.54
1700	2	1	left	3	Eragrostis rigidior	1.54
1701	2	1	left	3	Eragrostis rigidior	1.54
1702	2	1	left	3	Eragrostis viscosa	1.54
1703	2	1	left	3	Eragrostis viscosa	1.54
1704	2	1	left	3	Eragrostis viscosa	1.54
1705	2	1	left	3	Eragrostis viscosa	1.54
1706	2	1	left	3	Eragrostis viscosa	1.54
1707	2	1	left	3	Enteropogon macrostachyus	1.46
1708	2	1	left	3	Enteropogon macrostachyus	1.46
1709	2	1	left	3	Enteropogon macrostachyus	1.46
1710	2	1	left	3	Enteropogon macrostachyus	1.46
1711	2	1	left	3	Enteropogon macrostachyus	1.46
1712	2	1	left	3	Enteropogon macrostachyus	1.46
1713	2	1	left	3	Enteropogon macrostachyus	1.46
1714	2	1	left	3	Andropogon eucomus	1.88
1715	2	1	left	3	Andropogon eucomus	1.88
1716	2	1	left	3	Andropogon eucomus	1.88
1717	2	1	left	3	Andropogon eucomus	1.88
1718	2	1	left	3	Andropogon eucomus	1.88
1719	2	1	left	3	Andropogon eucomus	1.88
1720	2	1	left	3	Andropogon eucomus	1.88
1721	2	1	left	3	Andropogon eucomus	1.88
1722	2	1	left	3	Andropogon eucomus	1.88
1723	2	1	left	3	Andropogon eucomus	1.88
1724	2	1	left	3	Andropogon eucomus	1.88
1725	2	1	left	3	Andropogon eucomus	1.88
1726	2	1	left	3	Andropogon eucomus	1.88
1727	2	1	left	3	Andropogon eucomus	1.88
1728	2	1	left	3	Andropogon eucomus	1.88
1729	2	1	left	3	Andropogon eucomus	1.88
1730	2	1	left	3	Andropogon eucomus	1.88
1731	2	1	left	3	Andropogon eucomus	1.88
1732	2	1	left	3	Andropogon eucomus	1.88
1733	2	1	left	3	Andropogon eucomus	1.88
1734	2	1	left	3	Andropogon eucomus	1.88
1735	2	1	left	3	Andropogon eucomus	1.88
1736	2	1	left	3	Andropogon eucomus	1.88
1737	2	1	left	3	Andropogon eucomus	1.88
1738	2	1	left	3	Andropogon eucomus	1.88
1739	2	1	left	3	Andropogon eucomus	1.88
1740	2	1	left	3	Andropogon eucomus	1.88
1741	2	1	left	3	Andropogon eucomus	1.88
1742	2	1	left	3	Andropogon eucomus	1.88
1743	2	1	left	3	Hyparrhenia filipendula	1.6
1744	2	1	left	3	Hyparrhenia filipendula	1.6
1745	2	1	left	3	Hyparrhenia filipendula	1.6
1746	2	1	left	3	Hyparrhenia filipendula	1.6
1747	2	1	left	3	Hyparrhenia filipendula	1.6
1748	2	1	left	3	Hyparrhenia filipendula	1.6
1749	2	1	left	3	Hyparrhenia filipendula	1.6
1750	2	1	left	3	Hyparrhenia filipendula	1.6
1751	2	1	left	3	Hyparrhenia filipendula	1.6
1752	2	1	left	3	Hyparrhenia filipendula	1.6
1753	2	1	left	3	Hyparrhenia filipendula	1.6
1754	2	1	left	3	Hyparrhenia filipendula	1.6
1755	2	1	right	4	Andropogon eucomus	1.84
1756	2	1	right	4	Andropogon eucomus	1.84
1757	2	1	right	4	Andropogon eucomus	1.84
1758	2	1	right	4	Andropogon eucomus	1.84
1759	2	1	right	4	Andropogon eucomus	1.84
1760	2	1	right	4	Andropogon eucomus	1.84
1761	2	1	right	4	Andropogon eucomus	1.84
1762	2	1	right	4	Andropogon eucomus	1.84
1763	2	1	right	4	Andropogon eucomus	1.84
1764	2	1	right	4	Andropogon eucomus	1.84
1765	2	1	right	4	Andropogon eucomus	1.84
1766	2	1	right	4	Andropogon eucomus	1.84
1767	2	1	right	4	Andropogon eucomus	1.84
1768	2	1	right	4	Andropogon eucomus	1.84
1769	2	1	right	4	Andropogon eucomus	1.84
1770	2	1	right	4	Andropogon eucomus	1.84
1771	2	1	right	4	Andropogon eucomus	1.84
1772	2	1	right	4	Andropogon eucomus	1.84
1773	2	1	right	4	Andropogon eucomus	1.84
1774	2	1	right	4	Andropogon eucomus	1.84
1775	2	1	right	4	Helictotrichon turgidulum	1.45
1776	2	1	right	4	Helictotrichon turgidulum	1.45
1777	2	1	right	4	Helictotrichon turgidulum	1.45
1778	2	1	right	4	Helictotrichon turgidulum	1.45
1779	2	1	right	4	Helictotrichon turgidulum	1.45
1780	2	1	right	4	Helictotrichon turgidulum	1.45
1781	2	1	right	4	Helictotrichon turgidulum	1.45
1782	2	1	right	4	Helictotrichon turgidulum	1.45
1783	2	1	right	4	Helictotrichon turgidulum	1.45
1784	2	1	right	4	Helictotrichon turgidulum	1.45
1785	2	1	right	5	Eragrostis rigidior	1.5
1786	2	1	right	5	Eragrostis rigidior	1.5
1787	2	1	right	5	Eragrostis rigidior	1.5
1788	2	1	right	5	Eragrostis rigidior	1.5
1789	2	1	right	5	Eragrostis rigidior	1.5
1790	2	1	right	5	Eragrostis rigidior	1.5
1791	2	1	right	5	Eragrostis rigidior	1.5
1792	2	1	right	5	Eragrostis rigidior	1.5
1793	2	1	right	5	Eragrostis rigidior	1.5
1794	2	1	right	5	Eragrostis rigidior	1.5
1795	2	1	right	5	Eragrostis rigidior	1.5
1796	2	1	right	5	Eragrostis rigidior	1.5
1797	2	1	right	5	Eragrostis rigidior	1.5
1798	2	1	right	5	Eragrostis rigidior	1.5
1799	2	1	right	5	Eragrostis rigidior	1.5
1800	2	1	right	5	Eragrostis rigidior	1.5
1801	2	1	right	5	Eragrostis rigidior	1.5
1802	2	1	right	5	Eragrostis rigidior	1.5
1803	2	1	right	5	Eragrostis rigidior	1.5
1804	2	1	right	5	Aristida adscensionis	1.83
1805	2	1	right	5	Aristida adscensionis	1.83
1806	2	1	right	5	Aristida adscensionis	1.83
1807	2	1	right	5	Aristida adscensionis	1.83
1808	2	1	right	5	Aristida adscensionis	1.83
1809	2	1	right	5	Aristida adscensionis	1.83
1810	2	1	right	5	Aristida adscensionis	1.83
1811	2	1	right	5	Aristida adscensionis	1.83
1812	2	1	right	5	Aristida adscensionis	1.83
1813	2	1	right	5	Aristida adscensionis	1.83
1814	2	1	right	5	Aristida adscensionis	1.83
1815	2	1	right	5	Aristida adscensionis	1.83
1816	2	1	right	5	Aristida adscensionis	1.83
1817	2	1	right	5	Aristida adscensionis	1.83
1818	2	1	right	5	Aristida adscensionis	1.83
1819	2	1	right	6	Helictotrichon turgidulum	1.47
1820	2	1	right	6	Helictotrichon turgidulum	1.47
1821	2	1	right	6	Helictotrichon turgidulum	1.47
1822	2	1	right	6	Helictotrichon turgidulum	1.47
1823	2	1	right	6	Helictotrichon turgidulum	1.47
1824	2	1	right	6	Helictotrichon turgidulum	1.47
1825	2	1	right	6	Helictotrichon turgidulum	1.47
1826	2	1	right	6	Helictotrichon turgidulum	1.47
1827	2	1	right	6	Helictotrichon turgidulum	1.47
1828	2	1	right	6	Helictotrichon turgidulum	1.47
1829	2	1	right	6	Helictotrichon turgidulum	1.47
1830	2	1	right	6	Helictotrichon turgidulum	1.47
1831	2	1	right	6	Helictotrichon turgidulum	1.47
1832	2	1	right	6	Helictotrichon turgidulum	1.47
1833	2	1	right	6	Helictotrichon turgidulum	1.47
1834	2	1	right	6	Helictotrichon turgidulum	1.47
1835	2	1	right	6	Hyparrhenia filipendula	1.6
1836	2	1	right	6	Hyparrhenia filipendula	1.6
1837	2	1	right	6	Hyparrhenia filipendula	1.6
1838	2	1	right	6	Hyparrhenia filipendula	1.6
1839	2	1	right	6	Hyparrhenia filipendula	1.6
1840	2	1	right	6	Hyparrhenia filipendula	1.6
1841	2	1	right	6	Hyparrhenia filipendula	1.6
1842	2	1	right	6	Hyparrhenia filipendula	1.6
1843	2	1	right	6	Hyparrhenia filipendula	1.6
1844	2	1	right	6	Hyparrhenia filipendula	1.6
1845	2	1	right	6	Hyparrhenia filipendula	1.6
1846	2	1	right	6	Hyparrhenia filipendula	1.6
1847	2	1	right	6	Hyparrhenia filipendula	1.6
1848	2	1	right	6	Helictotrichon turgidulum	1.47
1849	2	1	right	6	Helictotrichon turgidulum	1.47
1850	2	1	right	6	Helictotrichon turgidulum	1.47
1851	2	1	right	6	Helictotrichon turgidulum	1.47
1852	2	1	right	6	Helictotrichon turgidulum	1.47
1853	2	1	right	6	Helictotrichon turgidulum	1.47
1854	2	1	right	6	Helictotrichon turgidulum	1.47
1855	2	1	right	6	Helictotrichon turgidulum	1.47
1856	2	1	right	6	Helictotrichon turgidulum	1.47
1857	2	1	right	6	Helictotrichon turgidulum	1.47
1858	2	1	right	6	Helictotrichon turgidulum	1.47
1859	2	1	right	6	Helictotrichon turgidulum	1.47
1860	2	2	left	1	Eragrostis rigidior	1.53
1861	2	2	left	1	Eragrostis rigidior	1.53
1862	2	2	left	1	Eragrostis rigidior	1.53
1863	2	2	left	1	Eragrostis rigidior	1.53
1864	2	2	left	1	Eragrostis rigidior	1.53
1865	2	2	left	1	Eragrostis rigidior	1.53
1866	2	2	left	1	Eragrostis rigidior	1.53
1867	2	2	left	1	Eragrostis rigidior	1.53
1868	2	2	left	1	Eragrostis rigidior	1.53
1869	2	2	left	1	Eragrostis rigidior	1.53
1870	2	2	left	1	Eragrostis rigidior	1.53
1871	2	2	left	1	Eragrostis rigidior	1.53
1872	2	2	left	1	Eragrostis rigidior	1.53
1873	2	2	left	1	Eragrostis rigidior	1.53
1874	2	2	left	1	Eragrostis rigidior	1.53
1875	2	2	left	1	Eragrostis rigidior	1.53
1876	2	2	left	1	Eragrostis rigidior	1.53
1877	2	2	left	1	Eragrostis rigidior	1.53
1878	2	2	left	1	Eragrostis rigidior	1.53
1879	2	2	left	1	Eragrostis rigidior	1.53
1880	2	2	left	1	Eragrostis rigidior	1.53
1881	2	2	left	1	Aristida stipitata	1
1882	2	2	left	1	Aristida stipitata	1
1883	2	2	left	1	Aristida stipitata	1
1884	2	2	left	1	Aristida stipitata	1
1885	2	2	left	1	Aristida stipitata	1
1886	2	2	left	1	Aristida stipitata	1
1887	2	2	left	1	Aristida stipitata	1
1888	2	2	left	1	Aristida stipitata	1
1889	2	2	left	1	Aristida stipitata	1
1890	2	2	left	1	Aristida stipitata	1
1891	2	2	left	1	Aristida stipitata	1
1892	2	2	left	1	Aristida stipitata	1
1893	2	2	left	1	Aristida stipitata	1
1894	2	2	left	1	Aristida stipitata	1
1895	2	2	left	1	Aristida stipitata	1
1896	2	2	left	1	Aristida stipitata	1
1897	2	2	left	1	Aristida stipitata	1
1898	2	2	left	1	Aristida stipitata	1
1899	2	2	left	1	Aristida stipitata	1
1900	2	2	left	1	Aristida stipitata	1
1901	2	2	left	1	Aristida stipitata	1
1902	2	2	left	1	Aristida stipitata	1
1903	2	2	left	1	Aristida stipitata	1
1904	2	2	left	1	Aristida stipitata	1
1905	2	2	left	1	Aristida stipitata	1
1906	2	2	left	1	Aristida stipitata	1
1907	2	2	left	1	Aristida stipitata	1
1908	2	2	left	1	Aristida stipitata	1
1909	2	2	left	1	Aristida stipitata	1
1910	2	2	left	1	Aristida stipitata	1
1911	2	2	left	2	Andropogon eucomus	1.77
1912	2	2	left	2	Andropogon eucomus	1.77
1913	2	2	left	2	Andropogon eucomus	1.77
1914	2	2	left	2	Andropogon eucomus	1.77
1915	2	2	left	2	Andropogon eucomus	1.77
1916	2	2	left	2	Andropogon eucomus	1.77
1917	2	2	left	2	Andropogon eucomus	1.77
1918	2	2	left	2	Andropogon eucomus	1.77
1919	2	2	left	2	Andropogon eucomus	1.77
1920	2	2	left	2	Andropogon eucomus	1.77
1921	2	2	left	2	Andropogon eucomus	1.77
1922	2	2	left	2	Andropogon eucomus	1.77
1923	2	2	left	2	Andropogon eucomus	1.77
1924	2	2	left	2	Andropogon eucomus	1.77
1925	2	2	left	2	Andropogon eucomus	1.77
1926	2	2	left	2	Andropogon eucomus	1.77
1927	2	2	left	2	Andropogon eucomus	1.77
1928	2	2	left	2	Andropogon eucomus	1.77
1929	2	2	left	2	Andropogon eucomus	1.77
1930	2	2	left	2	Andropogon eucomus	1.77
1931	2	2	left	2	Andropogon eucomus	1.77
1932	2	2	left	2	Andropogon eucomus	1.77
1933	2	2	left	2	Andropogon eucomus	1.77
1934	2	2	left	2	Andropogon eucomus	1.77
1935	2	2	left	2	Andropogon eucomus	1.77
1936	2	2	left	2	Andropogon eucomus	1.77
1937	2	2	left	2	Andropogon eucomus	1.77
1938	2	2	left	2	Andropogon eucomus	1.77
1939	2	2	left	2	Andropogon eucomus	1.77
1940	2	2	left	2	Andropogon eucomus	1.77
1941	2	2	left	2	Andropogon eucomus	1.77
1942	2	2	left	2	Andropogon eucomus	1.77
1943	2	2	left	3	Cymbopogon validus	1.83
1944	2	2	left	3	Cymbopogon validus	1.83
1945	2	2	left	3	Cymbopogon validus	1.83
1946	2	2	left	3	Cymbopogon validus	1.83
1947	2	2	left	3	Cymbopogon validus	1.83
1948	2	2	left	3	Cymbopogon validus	1.83
1949	2	2	left	3	Cymbopogon validus	1.83
1950	2	2	left	3	Cymbopogon validus	1.83
1951	2	2	left	3	Cymbopogon validus	1.83
1952	2	2	left	3	Cymbopogon validus	1.83
1953	2	2	left	3	Cymbopogon validus	1.83
1954	2	2	left	3	Cymbopogon validus	1.83
1955	2	2	left	3	Cymbopogon validus	1.83
1956	2	2	left	3	Cymbopogon validus	1.83
1957	2	2	left	3	Hyparrhenia tamba	1.48
1958	2	2	left	3	Hyparrhenia tamba	1.48
1959	2	2	left	3	Hyparrhenia tamba	1.48
1960	2	2	left	3	Hyparrhenia tamba	1.48
1961	2	2	left	3	Hyparrhenia tamba	1.48
1962	2	2	left	3	Hyparrhenia tamba	1.48
1963	2	2	left	3	Hyparrhenia tamba	1.48
1964	2	2	left	3	Hyparrhenia tamba	1.48
1965	2	2	left	3	Hyparrhenia tamba	1.48
1966	2	2	left	3	Hyparrhenia tamba	1.48
1967	2	2	left	3	Hyparrhenia tamba	1.48
1968	2	2	left	3	Hyparrhenia tamba	1.48
1969	2	2	right	4	Themeda triandra	1.55
1970	2	2	right	4	Themeda triandra	1.55
1971	2	2	right	4	Themeda triandra	1.55
1972	2	2	right	4	Themeda triandra	1.55
1973	2	2	right	4	Themeda triandra	1.55
1974	2	2	right	4	Themeda triandra	1.55
1975	2	2	right	4	Themeda triandra	1.55
1976	2	2	right	4	Themeda triandra	1.55
1977	2	2	right	4	Themeda triandra	1.55
1978	2	2	right	4	Themeda triandra	1.55
1979	2	2	right	4	Themeda triandra	1.55
1980	2	2	right	4	Themeda triandra	1.55
1981	2	2	right	4	Themeda triandra	1.55
1982	2	2	right	4	Themeda triandra	1.55
1983	2	2	right	4	Themeda triandra	1.55
1984	2	2	right	4	Themeda triandra	1.55
1985	2	2	right	4	Themeda triandra	1.55
1986	2	2	right	4	Themeda triandra	1.55
1987	2	2	right	4	Themeda triandra	1.55
1988	2	2	right	4	Themeda triandra	1.55
1989	2	2	right	4	Hyparrhenia filipendula	1.86
1990	2	2	right	4	Hyparrhenia filipendula	1.86
1991	2	2	right	4	Hyparrhenia filipendula	1.86
1992	2	2	right	4	Hyparrhenia filipendula	1.86
1993	2	2	right	4	Hyparrhenia filipendula	1.86
1994	2	2	right	4	Hyparrhenia filipendula	1.86
1995	2	2	right	4	Hyparrhenia filipendula	1.86
1996	2	2	right	4	Hyparrhenia filipendula	1.86
1997	2	2	right	4	Hyparrhenia filipendula	1.86
1998	2	2	right	4	Hyparrhenia filipendula	1.86
1999	2	2	right	4	Hyparrhenia filipendula	1.86
[truncated: 8,242 more rows]

## Sheet: codes
No	Variable	Name and definition	Unity
1	ID	Is a general number of lines	NA
2	dambo_number	Is the number of dambo where the data was collected and ranges from 1 to 6	NA
3	transect_line	Is the number of transects assessed within dambo	NA
4	assess_direction_in_the_transect	Is the direction of assessment from the center of the transect (to right or left)	NA
5	subplot_within_dambo_transect	Is the subplot within the transects where grass vegetation was assessed	NA
6	family	The family of the species	NA
7	species	Species name	NA
8	local_name	Is the name of the species in the local name	NA
9	hight	Total hight of the grass or trees assessed within transects and subplots	meter (m)
10	dbh/D	Is the diameter at breast height (dbh) or basal diameter (D) of the tree	in centimeters (cm)
